# Supplementary material for: (μ-6-Oxido-4-oxo-1,2-dihydro­pyrimidine-5-carboxyl­ato-κ4 O 5,O 6:O 2,N 3)bis­[aquabis­(4-oxido-2-oxo-1,2-dihydro­pyrimidin-3-ium-5-carboxyl­ato-κ2 O 4,O 5)­(1,10-phenanthroline-κ2 N,N′)neodymium(III)] hexa­hydrate
Source: Acta Crystallogr Sect E Struct Rep Online. 2008 Jan 25;64(Pt 2):m419–20. doi: 10.1107/S1600536808001499 (PMC2960306; doi:10.1107/S1600536808001499)
Supplement: Supplementary file 1 [file e-64-0m419-sup1.cif]

##############################################################################
###                                                                        ###
###        Electronic paper (Acta Crystallographica Section E)             ###
###                                                                        ###
##############################################################################
#                                                                            #
# This CIF contains the data in a paper accepted for publication in Acta     #
# Crystallographica Section E. It conforms to the requirements of Notes      #
# for Authors for Section E, and has been peer reviewed under the auspices   #
# of the IUCr Commission on Journals.                                        #
#                                                                            #
# Full details of the Crystallographic Information File format               #
# are given in the paper "The Crystallographic Information File (CIF):       #
# a New Standard Archive File for Crystallography" by S. R. Hall, F. H.      #
# Allen and I. D. Brown [Acta Cryst. (1991), A47, 655-685].                  #
#                                                                            #
# The current version of the core CIF dictionary is obtainable from          #
# ftp://ftp.iucr.org/pub/cif_core.dic. The current version number is 2.1.    #
#                                                                            #
# Software is freely available for graphical display of the structure(s) in  #
# this CIF.  For information consult the CIF home page http://www.iucr.org/  #
# cif/home.html                                                              #
#                                                                            #
##############################################################################
                                             
data_global
_audit_creation_method     'SHELXL97'
_journal_date_recd_electronic     2008-01-07
_journal_date_accepted     2008-01-15
_journal_name_full     'Acta Crystallographica, Section E'
_journal_year     2008
_journal_volume     64
_journal_issue      2
_journal_page_first     m419
_journal_page_last     m420
_journal_paper_category     QM
_journal_coeditor_code     CI2552
_publ_contact_author_name     'Ng, Seik Weng'
_publ_contact_author_address
;
      Department of Chemistry
      University of Malaya
      50603 Kuala Lumpur
      Malaysia
;
_publ_contact_author_email     seikweng@um.edu.my
_publ_contact_author_fax     603-7967-6778
_publ_contact_author_phone     603-7967-6778
_publ_section_title
;\
(\m-6-Oxido-4-oxo-1,2-dihydropyrimidine-5-carboxylato-\
\k^4^<i>O</i>^5^,<i>O</i>^6^:<i>O</i>^2^,<i>N</i>^3^)bis[aquabis(4-oxido-\
2-oxo-1,2-dihydropyrimidin-3-ium-5-carboxylato-\
\k^2^<i>O</i>^4^,<i>O</i>^5^)(1,10-phenanthroline-\
\k^2^<i>N</i>,<i>N</i>')neodymium(III)] hexahydrate
;
loop_
    _publ_author_name
    _publ_author_address
    'Xing, Hui-Hui'
;
     College of Chemistry and Chemical Engineering
     Guangxi Normal  University
     Gulin 541004
     People's Republic of China
;
    'Chen, Zi-Lu'
;
     College of Chemistry and Chemical Engineering
     Guangxi Normal  University
     Gulin 541004
     People's Republic of China
;
    'Ng, Seik Weng'
;
     Department of Chemistry
     University of Malaya, 50603
     Kuala Lumpur
     Malaysia
;
data_I
_audit_creation_method     SHELXL-97
_chemical_name_systematic
;
(\m-6-Oxido-4-oxo-1,2-dihydropyrimidine-5-carboxylato-
\k^4^<i>O</i>^5^,<i>O</i>^6^:<i>O</i>^2^,<i>N</i>^3^)bis[aquabis(4-oxido-
2-oxo-1,2-dihydropyrimidin-3-ium-5-carboxylato-
\k^2^<i>O</i>^4^,<i>O</i>^5^)(1,10-phenanthroline-
\k^2^<i>N</i>,<i>N</i>')neodymium(III)] hexahydrate
;
_chemical_name_common     ?
_chemical_formula_moiety
               '[Nd2 (C5 H2 N2 O4) (C5 H3 N2 O4)4 (C12 H8 N2)2 (H2 O)2] , 6H2 O'
_chemical_formula_sum     'C49 H46 N14 Nd2 O28'
_chemical_formula_weight     1567.48
_chemical_melting_point     ?
_symmetry_cell_setting     Triclinic
_symmetry_space_group_name_H-M     'P -1'
_symmetry_space_group_name_Hall     '-P 1'
loop_
    _symmetry_equiv_pos_as_xyz
    'x, y, z'
    '-x, -y, -z'
_cell_length_a     10.1980(7)
_cell_length_b     12.8896(9)
_cell_length_c     13.3383(9)
_cell_angle_alpha     118.7110(10)
_cell_angle_beta     90.0100(10)
_cell_angle_gamma     108.6120(10)
_cell_volume     1432.25(17)
_cell_formula_units_Z     1
_cell_measurement_reflns_used     2901
_cell_measurement_theta_min     2.3
_cell_measurement_theta_max     22.7
_cell_measurement_temperature     295(2)
_exptl_crystal_description     Prism
_exptl_crystal_colour     Lilac
_exptl_crystal_size_max     0.10
_exptl_crystal_size_mid     0.04
_exptl_crystal_size_min     0.02
_exptl_crystal_density_diffrn     1.817
_exptl_crystal_density_meas     ?
_exptl_crystal_density_method     'not measured'
_exptl_crystal_F_000     782
_exptl_absorpt_coefficient_mu     1.897
_exptl_absorpt_correction_type     multi-scan
_exptl_absorpt_process_details     '(SADABS; Sheldrick, 1996)'
_exptl_absorpt_correction_T_min     0.724
_exptl_absorpt_correction_T_max     0.963
_diffrn_ambient_temperature     295(2)
_diffrn_radiation_type     MoK\a
_diffrn_radiation_wavelength     0.71073
_diffrn_radiation_source     'fine-focus sealed tube'
_diffrn_radiation_monochromator     graphite
_diffrn_measurement_device_type     'Bruker APEXII diffractometer'
_diffrn_measurement_method     '\f and \w scans'
_diffrn_detector_area_resol_mean     ?
_diffrn_reflns_number     12405
_diffrn_reflns_av_R_equivalents     0.0392
_diffrn_reflns_av_sigmaI/netI     0.0723
_diffrn_reflns_theta_min     1.77
_diffrn_reflns_theta_max     27.50
_diffrn_reflns_theta_full     27.50
_diffrn_measured_fraction_theta_max     0.966
_diffrn_measured_fraction_theta_full     0.966
_diffrn_reflns_limit_h_min     -13
_diffrn_reflns_limit_h_max     13
_diffrn_reflns_limit_k_min     -16
_diffrn_reflns_limit_k_max     16
_diffrn_reflns_limit_l_min     -17
_diffrn_reflns_limit_l_max     17
_diffrn_standards_number     0
_diffrn_standards_interval_count     0
_diffrn_standards_interval_time     0
_diffrn_standards_decay_%     0
_reflns_number_total     6377
_reflns_number_gt     5349
_reflns_threshold_expression     I>2\s(I)
_refine_ls_structure_factor_coef     Fsqd
_refine_ls_matrix_type     full
_refine_ls_R_factor_all     0.0667
_refine_ls_R_factor_gt     0.0540
_refine_ls_wR_factor_gt     0.1292
_refine_ls_wR_factor_ref     0.1360
_refine_ls_goodness_of_fit_ref     1.043
_refine_ls_restrained_S_all     1.049
_refine_ls_number_reflns     6377
_refine_ls_number_parameters     454
_refine_ls_number_restraints     84
_refine_ls_hydrogen_treatment     constr
_refine_ls_weighting_scheme     calc
_refine_ls_weighting_details
         'calc w=1/[\s^2^(Fo^2^)+(0.0735P)^2^+0.4633P] where P=(Fo^2^+2Fc^2^)/3'
_atom_sites_solution_hydrogens     geom
_atom_sites_solution_primary     direct
_atom_sites_solution_secondary     difmap
_refine_ls_shift/su_max     0.001
_refine_ls_shift/su_mean     <0.001
_refine_diff_density_max     1.226
_refine_diff_density_min     -0.903
_refine_ls_extinction_method     none
_refine_ls_extinction_coef     ?
loop_
    _atom_type_symbol
    _atom_type_description
    _atom_type_scat_dispersion_real
    _atom_type_scat_dispersion_imag
    _atom_type_scat_source
    'C' 'C' 0.0033 0.0016
                         'International Tables Vol C Tables 4.2.6.8 and 6.1.1.4'
    'H' 'H' 0.0000 0.0000
                         'International Tables Vol C Tables 4.2.6.8 and 6.1.1.4'
    'N' 'N' 0.0061 0.0033
                         'International Tables Vol C Tables 4.2.6.8 and 6.1.1.4'
    'O' 'O' 0.0106 0.0060
                         'International Tables Vol C Tables 4.2.6.8 and 6.1.1.4'
    'Nd' 'Nd' -0.1943 3.0179
                         'International Tables Vol C Tables 4.2.6.8 and 6.1.1.4'
_computing_data_collection     'APEX2 (Bruker, 2006)'
_computing_cell_refinement     'SAINT (Bruker, 2006)'
_computing_data_reduction     'SAINT (Bruker, 2006)'
_computing_structure_solution
                 'atomic coordinates taken from the Pr analog (Sun & Jin, 2004)'
_computing_structure_refinement     'SHELXL97 (Sheldrick, 2008)'
_computing_molecular_graphics     'X-SEED (Barbour, 2001)'
_computing_publication_material     'publCIF (Westrip, 2008)'
loop_
    _atom_site_type_symbol
    _atom_site_label
    _atom_site_fract_x
    _atom_site_fract_y
    _atom_site_fract_z
    _atom_site_U_iso_or_equiv
    _atom_site_adp_type
    _atom_site_calc_flag
    _atom_site_refinement_flags
    _atom_site_occupancy
    _atom_site_disorder_assembly
    _atom_site_disorder_group
    Nd Nd1 0.26520(3) 0.27712(3) 0.14686(3) 0.02555(12) Uani d . 1 . .
    O O4 0.2306(5) -0.1369(4) -0.0511(5) 0.0486(12) Uani d . 1 . .
    O O5 0.2203(5) 0.0542(4) 0.0456(4) 0.0400(11) Uani d . 1 . .
    O O6 0.3131(5) 0.1959(4) -0.0621(4) 0.0349(10) Uani d . 1 . .
    O O7 0.6565(7) 0.1207(7) -0.2689(7) 0.090(2) Uani d . 1 . .
    O O8 0.5206(5) 0.6553(4) 0.2061(5) 0.0490(13) Uani d . 1 . .
    O O9 0.3726(4) 0.4550(4) 0.1277(4) 0.0370(10) Uani d . 1 . .
    O O10 0.5209(4) 0.3057(4) 0.1378(4) 0.0334(9) Uani d . 1 . .
    O O11 0.9276(5) 0.3690(5) 0.0047(5) 0.0535(14) Uani d . 1 . .
    O O1W 0.0466(5) 0.1916(4) 0.0068(4) 0.0442(11) Uani d . 1 . .
    H H1W1 -0.0305 0.1557 0.0212 0.066 Uiso d R 1 . .
    H H1W2 0.0389 0.2526 0.0013 0.066 Uiso d R 1 . .
    O O2W -0.0203(12) 0.1690(10) -0.2139(10) 0.156(4) Uani d U 1 . .
    O O3W 0.212(2) 0.192(2) -0.3809(18) 0.149(5) Uani d PU 0.50 A 1
    O O4W 0.483(2) 0.789(2) 0.4468(18) 0.155(5) Uani d PU 0.50 B 1
    O O3' 0.144(2) -0.0260(19) -0.5588(18) 0.149(5) Uani d P 0.50 C 2
    O O4' 0.418(2) 0.918(2) 0.4944(18) 0.155(5) Uani d P 0.50 D 2
    N N3 0.5421(7) -0.0189(6) -0.2106(6) 0.0512(16) Uani d . 1 . .
    H H3N 0.5912 -0.0654 -0.2433 0.061 Uiso calc R 1 . .
    N N4 0.4768(6) 0.1499(5) -0.1699(5) 0.0415(13) Uani d . 1 . .
    H H4N 0.4830 0.2124 -0.1797 0.050 Uiso calc R 1 . .
    N N5 0.8306(5) 0.5190(5) 0.0582(5) 0.0373(13) Uani d . 1 . .
    H H5N 0.8986 0.5647 0.0416 0.045 Uiso calc R 1 . .
    N N6 0.7237(5) 0.3425(5) 0.0743(5) 0.0325(11) Uani d . 1 . .
    H H6N 0.7251 0.2736 0.0689 0.039 Uiso calc R 1 . .
    N N7 0.0616(5) 0.2175(5) 0.2535(5) 0.0359(12) Uani d . 1 . .
    N N8 0.1220(6) 0.4365(5) 0.2479(5) 0.0404(13) Uani d . 1 E .
    C C6 0.2655(6) -0.0264(6) -0.0300(5) 0.0302(13) Uani d . 1 . .
    C C7 0.3654(6) 0.0150(5) -0.0962(5) 0.0282(12) Uani d . 1 . .
    C C8 0.3800(6) 0.1251(5) -0.1048(5) 0.0291(12) Uani d . 1 . .
    C C9 0.5642(8) 0.0857(8) -0.2206(7) 0.053(2) Uani d . 1 . .
    C C10 0.4462(7) -0.0521(6) -0.1512(6) 0.0386(15) Uani d . 1 . .
    H H10 0.4356 -0.1249 -0.1482 0.046 Uiso calc R 1 E .
    C C11 0.4953(7) 0.5402(6) 0.1568(5) 0.0319(13) Uani d . 1 . .
    C C12 0.6137(6) 0.4941(5) 0.1250(5) 0.0300(13) Uani d . 1 . .
    C C13 0.6123(6) 0.3775(5) 0.1135(5) 0.0279(12) Uani d . 1 . .
    C C14 0.8335(6) 0.4081(6) 0.0429(6) 0.0379(15) Uani d . 1 . .
    C C15 0.7258(6) 0.5607(6) 0.0983(5) 0.0338(14) Uani d . 1 . .
    H H15 0.7303 0.6383 0.1081 0.041 Uiso calc R 1 E .
    C C16 0.0321(8) 0.1146(7) 0.2595(6) 0.0479(17) Uani d . 1 . .
    H H16 0.0852 0.0640 0.2260 0.057 Uiso calc R 1 E .
    C C17 -0.0746(8) 0.0765(8) 0.3131(7) 0.058(2) Uani d . 1 . .
    H H17 -0.0915 0.0024 0.3154 0.069 Uiso calc R 1 . .
    C C18 -0.1540(8) 0.1494(9) 0.3626(7) 0.061(2) Uani d . 1 . .
    H H18 -0.2255 0.1251 0.3989 0.073 Uiso calc R 1 E .
    C C19 -0.1288(7) 0.2575(8) 0.3586(6) 0.0489(18) Uani d . 1 . .
    C C20 -0.0184(6) 0.2911(7) 0.3026(5) 0.0382(15) Uani d . 1 . .
    C C21 -0.2097(8) 0.3371(10) 0.4055(7) 0.067(3) Uani d . 1 . .
    H H21 -0.2834 0.3149 0.4410 0.080 Uiso calc R 1 E .
    C C22 -0.1824(8) 0.4419(9) 0.3998(7) 0.062(2) Uani d . 1 . .
    H H22 -0.2382 0.4906 0.4299 0.074 Uiso calc R 1 . .
    C C23 -0.0688(8) 0.4805(8) 0.3481(6) 0.0499(18) Uani d . 1 . .
    C C24 0.0120(7) 0.4047(6) 0.2980(5) 0.0376(15) Uani d . 1 E .
    C C25 -0.0328(9) 0.5927(8) 0.3471(7) 0.059(2) Uani d . 1 . .
    H H25 -0.0849 0.6447 0.3789 0.071 Uiso calc R 1 . .
    C C26 0.0792(9) 0.6270(8) 0.2994(7) 0.059(2) Uani d . 1 . .
    H H26 0.1058 0.7036 0.3005 0.071 Uiso calc R 1 E .
    C C27 0.1537(8) 0.5466(7) 0.2491(7) 0.0483(18) Uani d . 1 E .
    H H27 0.2284 0.5700 0.2149 0.058 Uiso calc R 1 . .
    O O1 0.3919(11) 0.1911(9) 0.4221(9) 0.059(3) Uani d PDU 0.50 E -1
    O O2 0.3542(4) 0.2234(4) 0.2860(4) 0.0383(10) Uani d DU 1 E -1
    O O3 0.3932(12) 0.4700(9) 0.3390(8) 0.042(3) Uani d PDU 0.50 E -1
    C C1 0.3988(6) 0.2642(7) 0.3854(7) 0.034(3) Uani d PDU 0.50 E -1
    C C2 0.4626(9) 0.4027(5) 0.4640(6) 0.021(3) Uani d PGDU 0.50 E -1
    C C3 0.4558(9) 0.4923(6) 0.4366(5) 0.032(3) Uani d PGDU 0.50 E -1
    N N2 0.5211(9) 0.6211(6) 0.5170(6) 0.028(3) Uani d PGU 0.50 E -1
    H H2N 0.5169 0.6766 0.5001 0.034 Uiso calc PR 0.50 E -1
    C C4 0.5931(8) 0.6601(5) 0.6250(6) 0.033(3) Uani d PGDU 0.50 . -1
    N N1 0.5999(9) 0.5705(8) 0.6524(5) 0.033(3) Uani d PGU 0.50 . -1
    C C5 0.5346(9) 0.4417(7) 0.5719(7) 0.040(3) Uani d PGU 0.50 E -1
    H H5 0.5391 0.3817 0.5903 0.048 Uiso calc PR 0.50 E -1
loop_
    _atom_site_aniso_label
    _atom_site_aniso_U_11
    _atom_site_aniso_U_22
    _atom_site_aniso_U_33
    _atom_site_aniso_U_12
    _atom_site_aniso_U_13
    _atom_site_aniso_U_23
    Nd1 0.02497(18) 0.02326(18) 0.03442(19) 0.01369(13) 0.01123(12) 0.01601(14)
    O4 0.057(3) 0.030(2) 0.071(3) 0.022(2) 0.022(3) 0.030(3)
    O5 0.051(3) 0.025(2) 0.047(3) 0.015(2) 0.021(2) 0.019(2)
    O6 0.048(3) 0.033(2) 0.041(2) 0.027(2) 0.019(2) 0.023(2)
    O7 0.103(5) 0.095(5) 0.133(6) 0.066(4) 0.085(5) 0.084(5)
    O8 0.059(3) 0.028(2) 0.074(3) 0.024(2) 0.031(3) 0.031(2)
    O9 0.038(2) 0.035(2) 0.057(3) 0.026(2) 0.021(2) 0.030(2)
    O10 0.030(2) 0.032(2) 0.052(3) 0.0154(18) 0.0149(19) 0.029(2)
    O11 0.038(3) 0.046(3) 0.100(4) 0.025(2) 0.036(3) 0.048(3)
    O1W 0.035(2) 0.046(3) 0.058(3) 0.021(2) 0.011(2) 0.026(2)
    O2W 0.174(8) 0.147(7) 0.156(7) 0.074(6) 0.026(6) 0.075(6)
    O3W 0.195(10) 0.126(8) 0.143(8) 0.064(7) 0.005(7) 0.077(7)
    O4W 0.177(10) 0.163(9) 0.127(8) 0.035(7) 0.036(7) 0.092(7)
    O3' 0.195(10) 0.126(8) 0.143(8) 0.064(7) 0.005(7) 0.077(7)
    O4' 0.177(10) 0.163(9) 0.127(8) 0.035(7) 0.036(7) 0.092(7)
    N3 0.063(4) 0.052(4) 0.070(4) 0.042(3) 0.036(3) 0.041(3)
    N4 0.051(3) 0.037(3) 0.057(4) 0.025(3) 0.027(3) 0.034(3)
    N5 0.029(3) 0.035(3) 0.064(4) 0.012(2) 0.016(3) 0.036(3)
    N6 0.028(3) 0.027(3) 0.053(3) 0.011(2) 0.012(2) 0.027(3)
    N7 0.033(3) 0.040(3) 0.040(3) 0.016(2) 0.010(2) 0.023(3)
    N8 0.038(3) 0.044(3) 0.045(3) 0.025(3) 0.015(3) 0.021(3)
    C6 0.029(3) 0.028(3) 0.037(3) 0.012(2) 0.005(2) 0.018(3)
    C7 0.030(3) 0.024(3) 0.031(3) 0.013(2) 0.003(2) 0.013(3)
    C8 0.031(3) 0.023(3) 0.032(3) 0.011(2) 0.007(2) 0.013(3)
    C9 0.057(5) 0.060(5) 0.067(5) 0.037(4) 0.037(4) 0.040(4)
    C10 0.046(4) 0.035(3) 0.046(4) 0.021(3) 0.012(3) 0.024(3)
    C11 0.041(4) 0.033(3) 0.038(3) 0.020(3) 0.016(3) 0.026(3)
    C12 0.033(3) 0.027(3) 0.036(3) 0.012(3) 0.009(3) 0.019(3)
    C13 0.023(3) 0.027(3) 0.035(3) 0.009(2) 0.005(2) 0.017(3)
    C14 0.027(3) 0.034(3) 0.061(4) 0.012(3) 0.011(3) 0.030(3)
    C15 0.037(3) 0.023(3) 0.045(4) 0.010(3) 0.006(3) 0.020(3)
    C16 0.043(4) 0.049(4) 0.053(4) 0.017(3) 0.014(3) 0.027(4)
    C17 0.050(5) 0.060(5) 0.063(5) 0.010(4) 0.014(4) 0.038(4)
    C18 0.043(4) 0.077(6) 0.057(5) 0.013(4) 0.018(4) 0.036(5)
    C19 0.036(4) 0.064(5) 0.035(4) 0.014(4) 0.011(3) 0.019(4)
    C20 0.028(3) 0.054(4) 0.030(3) 0.020(3) 0.010(3) 0.016(3)
    C21 0.041(4) 0.104(8) 0.054(5) 0.037(5) 0.031(4) 0.032(5)
    C22 0.048(5) 0.086(7) 0.061(5) 0.044(5) 0.026(4) 0.031(5)
    C23 0.047(4) 0.058(5) 0.041(4) 0.031(4) 0.009(3) 0.015(4)
    C24 0.035(3) 0.047(4) 0.032(3) 0.027(3) 0.010(3) 0.014(3)
    C25 0.063(5) 0.063(5) 0.051(5) 0.047(4) 0.016(4) 0.014(4)
    C26 0.065(5) 0.050(5) 0.070(5) 0.039(4) 0.014(4) 0.025(4)
    C27 0.053(4) 0.040(4) 0.064(5) 0.030(4) 0.022(4) 0.027(4)
    O1 0.076(6) 0.042(5) 0.057(6) 0.020(5) 0.013(5) 0.025(4)
    O2 0.036(2) 0.028(2) 0.048(3) 0.0158(19) 0.010(2) 0.015(2)
    O3 0.050(6) 0.027(5) 0.046(5) 0.017(4) 0.006(4) 0.015(4)
    C1 0.040(6) 0.024(5) 0.046(6) 0.014(5) 0.011(5) 0.022(5)
    C2 0.028(5) 0.023(5) 0.029(6) 0.017(4) 0.009(4) 0.022(5)
    C3 0.030(6) 0.033(6) 0.029(6) 0.014(5) 0.014(4) 0.011(5)
    N2 0.040(5) 0.027(5) 0.030(5) 0.021(4) 0.002(4) 0.018(4)
    C4 0.024(5) 0.038(6) 0.035(6) 0.017(5) 0.012(4) 0.014(5)
    N1 0.039(6) 0.029(6) 0.034(6) 0.021(5) 0.004(4) 0.013(5)
    C5 0.041(6) 0.043(7) 0.037(6) 0.019(5) 0.016(5) 0.018(5)
loop_
    _geom_bond_atom_site_label_1
    _geom_bond_atom_site_label_2
    _geom_bond_site_symmetry_2
    _geom_bond_distance
    _geom_bond_publ_flag
    Nd1 O2 . 2.526(4) yes
    Nd1 O3 . 2.502(9) yes
    Nd1 O5 . 2.392(4) yes
    Nd1 O6 . 2.575(4) yes
    Nd1 O9 . 2.341(4) yes
    Nd1 O10 . 2.526(4) yes
    Nd1 O1W . 2.475(4) yes
    Nd1 N1 2_666 2.478(6) ?
    Nd1 N7 . 2.638(5) yes
    Nd1 N8 . 2.725(5) yes
    O4 C6 . 1.234(7) ?
    O5 C6 . 1.268(7) ?
    O6 C8 . 1.233(7) ?
    O7 C9 . 1.229(8) ?
    O8 C11 . 1.232(7) ?
    O9 C11 . 1.279(7) ?
    O10 C13 . 1.252(7) ?
    O11 C14 . 1.222(7) ?
    O1W H1W1 . 0.85 ?
    O1W H1W2 . 0.85 ?
    N3 C10 . 1.351(8) ?
    N3 C9 . 1.366(9) ?
    N3 H3N . 0.86 ?
    N4 C9 . 1.367(8) ?
    N4 C8 . 1.378(7) ?
    N4 H4N . 0.86 ?
    N5 C15 . 1.345(8) ?
    N5 C14 . 1.354(7) ?
    N5 H5N . 0.86 ?
    N6 C13 . 1.368(7) ?
    N6 C14 . 1.371(7) ?
    N6 H6N . 0.86 ?
    N7 C16 . 1.305(9) ?
    N7 C20 . 1.375(8) ?
    N8 C27 . 1.343(9) ?
    N8 C24 . 1.358(8) ?
    C6 C7 . 1.487(8) ?
    C7 C10 . 1.346(8) ?
    C7 C8 . 1.438(8) ?
    C10 H10 . 0.93 ?
    C11 C12 . 1.485(8) ?
    C12 C15 . 1.355(8) ?
    C12 C13 . 1.431(8) ?
    C15 H15 . 0.93 ?
    C16 C17 . 1.391(10) ?
    C16 H16 . 0.93 ?
    C17 C18 . 1.366(11) ?
    C17 H17 . 0.93 ?
    C18 C19 . 1.361(11) ?
    C18 H18 . 0.93 ?
    C19 C20 . 1.419(9) ?
    C19 C21 . 1.431(11) ?
    C20 C24 . 1.427(9) ?
    C21 C22 . 1.330(12) ?
    C21 H21 . 0.93 ?
    C22 C23 . 1.424(11) ?
    C22 H22 . 0.93 ?
    C23 C25 . 1.381(11) ?
    C23 C24 . 1.402(9) ?
    C25 C26 . 1.361(12) ?
    C25 H25 . 0.93 ?
    C26 C27 . 1.391(9) ?
    C26 H26 . 0.93 ?
    C27 H27 . 0.93 ?
    O1 C1 . 1.238(8) ?
    O2 C1 . 1.191(8) ?
    O3 C3 . 1.307(8) ?
    C1 C2 . 1.473(8) ?
    C2 C3 . 1.39 ?
    C2 C5 . 1.39 ?
    C3 N2 . 1.39 ?
    N2 C4 . 1.39 ?
    N2 H2N . 0.86 ?
    C4 N1 . 1.39 ?
    N1 C5 . 1.39 ?
    N1 Nd1 2_666 2.478(6) ?
    C5 H5 . 0.93 ?
loop_
    _geom_angle_atom_site_label_1
    _geom_angle_atom_site_label_2
    _geom_angle_atom_site_label_3
    _geom_angle_site_symmetry_1
    _geom_angle_site_symmetry_3
    _geom_angle
    _geom_angle_publ_flag
    O2 Nd1 O3 . . 67.5(2) yes
    O2 Nd1 O5 . . 71.60(10)
                          yes
    O2 Nd1 O6 . . 123.50(10)
                           yes
    O2 Nd1 O9 . . 127.70(10)
                           yes
    O2 Nd1 O10 . . 71.80(10)
                           yes
    O2 Nd1 O1W . . 136.6(2) yes
    O2 Nd1 N7 . . 70.6(2) yes
    O2 Nd1 N8 . . 111.7(2) yes
    O3 Nd1 O5 . . 138.7(2) yes
    O3 Nd1 O6 . . 133.6(3) yes
    O3 Nd1 O9 . . 68.6(3) yes
    O3 Nd1 O10 . . 76.5(3) yes
    O3 Nd1 O1W . . 138.2(3) yes
    O3 Nd1 N7 . . 87.9(3) yes
    O3 Nd1 N8 . . 65.6(3) yes
    O5 Nd1 O6 . . 67.90(10)
                          yes
    O5 Nd1 O9 . . 139.7(2) yes
    O5 Nd1 O10 . . 85.90(10)
                           yes
    O5 Nd1 O1W . . 78.2(2) yes
    O5 Nd1 N7 . . 83.8(2) yes
    O5 Nd1 N8 . . 138.8(2) yes
    O6 Nd1 O9 . . 72.60(10)
                          yes
    O6 Nd1 O10 . . 67.70(10)
                           yes
    O6 Nd1 O1W . . 69.00(10)
                           yes
    O6 Nd1 N7 . . 138.2(2) yes
    O6 Nd1 N8 . . 124.8(2) yes
    O9 Nd1 O10 . . 71.50(10)
                           yes
    O9 Nd1 O1W . . 95.5(2) yes
    O9 Nd1 N7 . . 133.8(2) yes
    O9 Nd1 N8 . . 72.8(2) yes
    O10 Nd1 O1W . . 136.7(2) yes
    O10 Nd1 N7 . . 142.5(2) yes
    O10 Nd1 N8 . . 135.1(2) yes
    O1W Nd1 N7 . . 75.78(16) yes
    O1W Nd1 N8 . . 72.93(16) yes
    N7 Nd1 N8 . . 61.14(16) yes
    O9 Nd1 N1 . 2_666 80.8(3) ?
    O5 Nd1 N1 . 2_666 124.7(3) ?
    O1W Nd1 N1 . 2_666 147.5(3) ?
    N1 Nd1 O3 2_666 . 14.1(3) ?
    N1 Nd1 O10 2_666 . 73.0(3) ?
    N1 Nd1 O2 2_666 . 53.4(2) ?
    N1 Nd1 O6 2_666 . 137.7(4) ?
    N1 Nd1 N7 2_666 . 83.6(4) ?
    N1 Nd1 N8 2_666 . 75.1(3) ?
    C6 O5 Nd1 . . 140.6(4) ?
    C8 O6 Nd1 . . 123.2(4) ?
    C11 O9 Nd1 . . 137.2(4) ?
    C13 O10 Nd1 . . 130.2(4) ?
    Nd1 O1W H1W1 . . 117.9 ?
    Nd1 O1W H1W2 . . 107.8 ?
    H1W1 O1W H1W2 . . 107.7 ?
    C10 N3 C9 . . 122.5(6) ?
    C10 N3 H3N . . 118.7 ?
    C9 N3 H3N . . 118.7 ?
    C9 N4 C8 . . 126.9(6) ?
    C9 N4 H4N . . 116.5 ?
    C8 N4 H4N . . 116.5 ?
    C15 N5 C14 . . 122.6(5) ?
    C15 N5 H5N . . 118.7 ?
    C14 N5 H5N . . 118.7 ?
    C13 N6 C14 . . 125.4(5) ?
    C13 N6 H6N . . 117.3 ?
    C14 N6 H6N . . 117.3 ?
    C16 N7 C20 . . 117.7(6) ?
    C16 N7 Nd1 . . 120.3(4) ?
    C20 N7 Nd1 . . 121.9(4) ?
    C27 N8 C24 . . 117.3(6) ?
    C27 N8 Nd1 . . 122.7(4) ?
    C24 N8 Nd1 . . 119.9(4) ?
    O4 C6 O5 . . 123.3(6) ?
    O4 C6 C7 . . 118.8(5) ?
    O5 C6 C7 . . 117.9(5) ?
    C10 C7 C8 . . 117.7(6) ?
    C10 C7 C6 . . 119.6(5) ?
    C8 C7 C6 . . 122.7(5) ?
    O6 C8 N4 . . 118.1(5) ?
    O6 C8 C7 . . 126.6(5) ?
    N4 C8 C7 . . 115.3(5) ?
    O7 C9 N3 . . 123.0(7) ?
    O7 C9 N4 . . 122.9(7) ?
    N3 C9 N4 . . 114.1(6) ?
    C7 C10 N3 . . 123.2(6) ?
    C7 C10 H10 . . 118.4 ?
    N3 C10 H10 . . 118.4 ?
    O8 C11 O9 . . 124.9(6) ?
    O8 C11 C12 . . 118.8(6) ?
    O9 C11 C12 . . 116.3(5) ?
    C15 C12 C13 . . 117.4(5) ?
    C15 C12 C11 . . 119.2(5) ?
    C13 C12 C11 . . 123.3(5) ?
    O10 C13 N6 . . 116.8(5) ?
    O10 C13 C12 . . 126.6(5) ?
    N6 C13 C12 . . 116.6(5) ?
    O11 C14 N5 . . 122.8(6) ?
    O11 C14 N6 . . 122.0(6) ?
    N5 C14 N6 . . 115.2(5) ?
    N5 C15 C12 . . 122.7(5) ?
    N5 C15 H15 . . 118.7 ?
    C12 C15 H15 . . 118.7 ?
    N7 C16 C17 . . 123.6(7) ?
    N7 C16 H16 . . 118.2 ?
    C17 C16 H16 . . 118.2 ?
    C18 C17 C16 . . 119.1(8) ?
    C18 C17 H17 . . 120.5 ?
    C16 C17 H17 . . 120.5 ?
    C19 C18 C17 . . 120.1(7) ?
    C19 C18 H18 . . 120.0 ?
    C17 C18 H18 . . 120.0 ?
    C18 C19 C20 . . 118.1(7) ?
    C18 C19 C21 . . 123.4(7) ?
    C20 C19 C21 . . 118.5(8) ?
    N7 C20 C19 . . 121.5(7) ?
    N7 C20 C24 . . 119.0(6) ?
    C19 C20 C24 . . 119.5(6) ?
    C22 C21 C19 . . 121.9(7) ?
    C22 C21 H21 . . 119.1 ?
    C19 C21 H21 . . 119.1 ?
    C21 C22 C23 . . 120.8(7) ?
    C21 C22 H22 . . 119.6 ?
    C23 C22 H22 . . 119.6 ?
    C25 C23 C24 . . 118.0(7) ?
    C25 C23 C22 . . 122.0(7) ?
    C24 C23 C22 . . 119.9(8) ?
    N8 C24 C23 . . 122.7(7) ?
    N8 C24 C20 . . 117.9(5) ?
    C23 C24 C20 . . 119.4(6) ?
    C26 C25 C23 . . 119.8(7) ?
    C26 C25 H25 . . 120.1 ?
    C23 C25 H25 . . 120.1 ?
    C25 C26 C27 . . 119.5(8) ?
    C25 C26 H26 . . 120.2 ?
    C27 C26 H26 . . 120.2 ?
    N8 C27 C26 . . 122.6(7) ?
    N8 C27 H27 . . 118.7 ?
    C26 C27 H27 . . 118.7 ?
    C1 O2 Nd1 . . 143.9(5) ?
    C3 O3 Nd1 . . 135.9(6) ?
    O2 C1 O1 . . 120.4(8) ?
    O2 C1 C2 . . 119.1(7) ?
    O1 C1 C2 . . 120.5(8) ?
    C3 C2 C5 . . 120.0 ?
    C3 C2 C1 . . 124.7(6) ?
    C5 C2 C1 . . 115.3(6) ?
    O3 C3 N2 . . 113.1(6) ?
    O3 C3 C2 . . 126.9(6) ?
    N2 C3 C2 . . 120.0 ?
    C4 N2 C3 . . 120.0 ?
    C4 N2 H2N . . 120.0 ?
    C3 N2 H2N . . 120.0 ?
    N2 C4 N1 . . 120.0 ?
    N2 C4 Nd1 . 2_666 175.4(3) ?
    N1 C4 Nd1 . 2_666 55.6(3) ?
    C5 N1 C4 . . 120.0 ?
    C5 N1 Nd1 . 2_666 143.1(4) ?
    C4 N1 Nd1 . 2_666 96.8(4) ?
    N1 C5 C2 . . 120.0 ?
    N1 C5 H5 . . 120.0 ?
    C2 C5 H5 . . 120.0 ?
loop_
    _geom_torsion_atom_site_label_1
    _geom_torsion_atom_site_label_2
    _geom_torsion_atom_site_label_3
    _geom_torsion_atom_site_label_4
    _geom_torsion_site_symmetry_1
    _geom_torsion_site_symmetry_2
    _geom_torsion_site_symmetry_3
    _geom_torsion_site_symmetry_4
    _geom_torsion
    _geom_torsion_publ_flag
    O9 Nd1 O5 C6 . . . . 21.5(8) ?
    O1W Nd1 O5 C6 . . . . 106.0(7) ?
    N1 Nd1 O5 C6 2_666 . . . -99.5(8) ?
    O3 Nd1 O5 C6 . . . . -97.6(8) ?
    O10 Nd1 O5 C6 . . . . -33.4(6) ?
    O2 Nd1 O5 C6 . . . . -105.6(7) ?
    O6 Nd1 O5 C6 . . . . 34.1(6) ?
    N7 Nd1 O5 C6 . . . . -177.3(7) ?
    N8 Nd1 O5 C6 . . . . 152.1(6) ?
    C4 Nd1 O5 C6 2_666 . . . -104.4(7) ?
    O9 Nd1 O6 C8 . . . . 125.4(5) ?
    O5 Nd1 O6 C8 . . . . -46.1(4) ?
    O1W Nd1 O6 C8 . . . . -131.5(5) ?
    N1 Nd1 O6 C8 2_666 . . . 71.6(6) ?
    O3 Nd1 O6 C8 . . . . 90.9(5) ?
    O10 Nd1 O6 C8 . . . . 48.7(4) ?
    O2 Nd1 O6 C8 . . . . 1.2(5) ?
    N7 Nd1 O6 C8 . . . . -97.0(5) ?
    N8 Nd1 O6 C8 . . . . 179.0(4) ?
    C4 Nd1 O6 C8 2_666 . . . 30.3(6) ?
    O5 Nd1 O9 C11 . . . . -89.4(6) ?
    O1W Nd1 O9 C11 . . . . -167.6(6) ?
    N1 Nd1 O9 C11 2_666 . . . 45.0(6) ?
    O3 Nd1 O9 C11 . . . . 52.3(6) ?
    O10 Nd1 O9 C11 . . . . -30.0(6) ?
    O2 Nd1 O9 C11 . . . . 17.6(6) ?
    O6 Nd1 O9 C11 . . . . -101.6(6) ?
    N7 Nd1 O9 C11 . . . . 116.9(6) ?
    N8 Nd1 O9 C11 . . . . 122.2(6) ?
    C4 Nd1 O9 C11 2_666 . . . 33.9(6) ?
    O9 Nd1 O10 C13 . . . . -10.0(5) ?
    O5 Nd1 O10 C13 . . . . 136.0(5) ?
    O1W Nd1 O10 C13 . . . . 68.0(6) ?
    N1 Nd1 O10 C13 2_666 . . . -95.8(6) ?
    O3 Nd1 O10 C13 . . . . -81.7(5) ?
    O2 Nd1 O10 C13 . . . . -152.0(5) ?
    O6 Nd1 O10 C13 . . . . 68.3(5) ?
    N7 Nd1 O10 C13 . . . . -149.7(5) ?
    N8 Nd1 O10 C13 . . . . -49.2(6) ?
    C4 Nd1 O10 C13 2_666 . . . -124.7(5) ?
    O9 Nd1 N7 C16 . . . . -173.0(5) ?
    O5 Nd1 N7 C16 . . . . 23.8(5) ?
    O1W Nd1 N7 C16 . . . . 103.2(5) ?
    N1 Nd1 N7 C16 2_666 . . . -102.2(6) ?
    O3 Nd1 N7 C16 . . . . -115.7(5) ?
    O10 Nd1 N7 C16 . . . . -51.2(6) ?
    O2 Nd1 N7 C16 . . . . -48.8(5) ?
    O6 Nd1 N7 C16 . . . . 70.1(6) ?
    N8 Nd1 N7 C16 . . . . -178.7(6) ?
    C4 Nd1 N7 C16 2_666 . . . -75.8(5) ?
    O9 Nd1 N7 C20 . . . . 8.2(6) ?
    O5 Nd1 N7 C20 . . . . -155.0(5) ?
    O1W Nd1 N7 C20 . . . . -75.6(5) ?
    N1 Nd1 N7 C20 2_666 . . . 79.0(5) ?
    O3 Nd1 N7 C20 . . . . 65.6(5) ?
    O10 Nd1 N7 C20 . . . . 130.0(4) ?
    O2 Nd1 N7 C20 . . . . 132.4(5) ?
    O6 Nd1 N7 C20 . . . . -108.7(5) ?
    N8 Nd1 N7 C20 . . . . 2.5(4) ?
    C4 Nd1 N7 C20 2_666 . . . 105.4(5) ?
    O9 Nd1 N8 C27 . . . . 2.1(5) ?
    O5 Nd1 N8 C27 . . . . -147.0(5) ?
    O1W Nd1 N8 C27 . . . . -99.4(6) ?
    N1 Nd1 N8 C27 2_666 . . . 86.9(6) ?
    O3 Nd1 N8 C27 . . . . 75.9(6) ?
    O10 Nd1 N8 C27 . . . . 40.9(6) ?
    O2 Nd1 N8 C27 . . . . 126.6(5) ?
    O6 Nd1 N8 C27 . . . . -51.4(6) ?
    N7 Nd1 N8 C27 . . . . 177.7(6) ?
    C4 Nd1 N8 C27 2_666 . . . 108.0(6) ?
    O9 Nd1 N8 C24 . . . . -179.1(5) ?
    O5 Nd1 N8 C24 . . . . 31.9(6) ?
    O1W Nd1 N8 C24 . . . . 79.4(5) ?
    N1 Nd1 N8 C24 2_666 . . . -94.3(6) ?
    O3 Nd1 N8 C24 . . . . -105.3(5) ?
    O10 Nd1 N8 C24 . . . . -140.3(4) ?
    O2 Nd1 N8 C24 . . . . -54.6(5) ?
    O6 Nd1 N8 C24 . . . . 127.4(4) ?
    N7 Nd1 N8 C24 . . . . -3.4(4) ?
    C4 Nd1 N8 C24 2_666 . . . -73.2(5) ?
    Nd1 O5 C6 O4 . . . . 168.0(5) ?
    Nd1 O5 C6 C7 . . . . -12.1(9) ?
    O4 C6 C7 C10 . . . . -19.2(9) ?
    O5 C6 C7 C10 . . . . 160.9(6) ?
    O4 C6 C7 C8 . . . . 160.7(6) ?
    O5 C6 C7 C8 . . . . -19.2(8) ?
    Nd1 O6 C8 N4 . . . . -137.4(5) ?
    Nd1 O6 C8 C7 . . . . 44.3(8) ?
    C9 N4 C8 O6 . . . . 177.5(7) ?
    C9 N4 C8 C7 . . . . -4.0(10) ?
    C10 C7 C8 O6 . . . . 178.5(6) ?
    C6 C7 C8 O6 . . . . -1.3(9) ?
    C10 C7 C8 N4 . . . . 0.2(8) ?
    C6 C7 C8 N4 . . . . -179.7(5) ?
    C10 N3 C9 O7 . . . . 175.9(8) ?
    C10 N3 C9 N4 . . . . -2.7(11) ?
    C8 N4 C9 O7 . . . . -173.4(8) ?
    C8 N4 C9 N3 . . . . 5.2(11) ?
    C8 C7 C10 N3 . . . . 1.9(10) ?
    C6 C7 C10 N3 . . . . -178.2(6) ?
    C9 N3 C10 C7 . . . . -0.6(11) ?
    Nd1 O9 C11 O8 . . . . -131.1(6) ?
    Nd1 O9 C11 C12 . . . . 50.7(8) ?
    O8 C11 C12 C15 . . . . -30.9(9) ?
    O9 C11 C12 C15 . . . . 147.5(6) ?
    O8 C11 C12 C13 . . . . 153.3(6) ?
    O9 C11 C12 C13 . . . . -28.4(9) ?
    Nd1 O10 C13 N6 . . . . -156.8(4) ?
    Nd1 O10 C13 C12 . . . . 24.7(9) ?
    C14 N6 C13 O10 . . . . 179.7(6) ?
    C14 N6 C13 C12 . . . . -1.7(9) ?
    C15 C12 C13 O10 . . . . 177.3(6) ?
    C11 C12 C13 O10 . . . . -6.8(10) ?
    C15 C12 C13 N6 . . . . -1.2(8) ?
    C11 C12 C13 N6 . . . . 174.7(5) ?
    C15 N5 C14 O11 . . . . 178.8(7) ?
    C15 N5 C14 N6 . . . . -1.8(10) ?
    C13 N6 C14 O11 . . . . -177.5(6) ?
    C13 N6 C14 N5 . . . . 3.1(10) ?
    C14 N5 C15 C12 . . . . -1.0(10) ?
    C13 C12 C15 N5 . . . . 2.5(9) ?
    C11 C12 C15 N5 . . . . -173.6(6) ?
    C20 N7 C16 C17 . . . . -0.5(10) ?
    Nd1 N7 C16 C17 . . . . -179.3(6) ?
    N7 C16 C17 C18 . . . . 0.2(12) ?
    C16 C17 C18 C19 . . . . 0.2(12) ?
    C17 C18 C19 C20 . . . . -0.2(11) ?
    C17 C18 C19 C21 . . . . 178.3(8) ?
    C16 N7 C20 C19 . . . . 0.5(9) ?
    Nd1 N7 C20 C19 . . . . 179.3(5) ?
    C16 N7 C20 C24 . . . . 179.6(6) ?
    Nd1 N7 C20 C24 . . . . -1.6(8) ?
    C18 C19 C20 N7 . . . . -0.1(10) ?
    C21 C19 C20 N7 . . . . -178.7(6) ?
    C18 C19 C20 C24 . . . . -179.3(7) ?
    C21 C19 C20 C24 . . . . 2.2(10) ?
    C18 C19 C21 C22 . . . . -179.8(8) ?
    C20 C19 C21 C22 . . . . -1.3(12) ?
    C19 C21 C22 C23 . . . . -1.2(13) ?
    C21 C22 C23 C25 . . . . -176.1(8) ?
    C21 C22 C23 C24 . . . . 2.8(12) ?
    C27 N8 C24 C23 . . . . 1.0(10) ?
    Nd1 N8 C24 C23 . . . . -177.9(5) ?
    C27 N8 C24 C20 . . . . -176.9(6) ?
    Nd1 N8 C24 C20 . . . . 4.2(8) ?
    C25 C23 C24 N8 . . . . -0.8(10) ?
    C22 C23 C24 N8 . . . . -179.7(7) ?
    C25 C23 C24 C20 . . . . 177.1(7) ?
    C22 C23 C24 C20 . . . . -1.8(10) ?
    N7 C20 C24 N8 . . . . -1.8(9) ?
    C19 C20 C24 N8 . . . . 177.3(6) ?
    N7 C20 C24 C23 . . . . -179.8(6) ?
    C19 C20 C24 C23 . . . . -0.6(9) ?
    C24 C23 C25 C26 . . . . -0.7(11) ?
    C22 C23 C25 C26 . . . . 178.2(8) ?
    C23 C25 C26 C27 . . . . 1.9(12) ?
    C24 N8 C27 C26 . . . . 0.3(11) ?
    Nd1 N8 C27 C26 . . . . 179.2(6) ?
    C25 C26 C27 N8 . . . . -1.8(12) ?
    O9 Nd1 O2 C1 . . . . 50.4(6) ?
    O5 Nd1 O2 C1 . . . . -170.3(6) ?
    O1W Nd1 O2 C1 . . . . -122.0(6) ?
    N1 Nd1 O2 C1 2_666 . . . 16.0(8) ?
    O3 Nd1 O2 C1 . . . . 15.5(6) ?
    O10 Nd1 O2 C1 . . . . 98.0(6) ?
    O6 Nd1 O2 C1 . . . . 143.8(6) ?
    N7 Nd1 O2 C1 . . . . -80.5(6) ?
    N8 Nd1 O2 C1 . . . . -34.2(6) ?
    C4 Nd1 O2 C1 2_666 . . . 12.6(9) ?
    O9 Nd1 O3 C3 . . . . -151.4(14) ?
    O5 Nd1 O3 C3 . . . . -8.8(16) ?
    O1W Nd1 O3 C3 . . . . 135.1(11) ?
    N1 Nd1 O3 C3 2_666 . . . -2(2) ?
    O10 Nd1 O3 C3 . . . . -76.2(13) ?
    O2 Nd1 O3 C3 . . . . -0.5(12) ?
    O6 Nd1 O3 C3 . . . . -116.0(12) ?
    N7 Nd1 O3 C3 . . . . 69.4(13) ?
    N8 Nd1 O3 C3 . . . . 128.4(14) ?
    C4 Nd1 O3 C3 2_666 . . . 1.4(13) ?
    Nd1 O2 C1 O1 . . . . 158.2(7) ?
    Nd1 O2 C1 C2 . . . . -21.9(7) ?
    O2 C1 C2 C3 . . . . 10.7(6) ?
    O1 C1 C2 C3 . . . . -169.4(6) ?
    O2 C1 C2 C5 . . . . -168.7(5) ?
    O1 C1 C2 C5 . . . . 11.2(5) ?
    Nd1 O3 C3 N2 . . . . 175.8(8) ?
    Nd1 O3 C3 C2 . . . . -3.7(18) ?
    C5 C2 C3 O3 . . . . 179.5(12) ?
    C1 C2 C3 O3 . . . . 0.1(11) ?
    C5 C2 C3 N2 . . . . 0.0 ?
    C1 C2 C3 N2 . . . . -179.4(6) ?
    O3 C3 N2 C4 . . . . -179.6(11) ?
    C2 C3 N2 C4 . . . . 0.0 ?
    C3 N2 C4 N1 . . . . 0.0 ?
    N2 C4 N1 C5 . . . . 0.0 ?
    N2 C4 N1 Nd1 . . . 2_666 -178.2(5) ?
    C4 N1 C5 C2 . . . . 0.0 ?
    Nd1 N1 C5 C2 2_666 . . . 177.1(8) ?
    C3 C2 C5 N1 . . . . 0.0 ?
    C1 C2 C5 N1 . . . . 179.4(6) ?
loop_
    _geom_hbond_atom_site_label_D
    _geom_hbond_atom_site_label_H
    _geom_hbond_atom_site_label_A
    _geom_hbond_site_symmetry_A
    _geom_hbond_distance_DH
    _geom_hbond_distance_HA
    _geom_hbond_distance_DA
    _geom_hbond_angle_DHA
    _geom_hbond_publ_flag
    N3 H3N O1 2_655 0.86 2.19 2.877(13) 136 no
    N3 H3N O2 2_655 0.86 2.10 2.883(7) 152 no
    N4 H4N O8 2_665 0.86 1.91 2.768(7) 175 no
    N5 H5N O11 2_765 0.86 1.95 2.786(7) 164 no
    N6 H6N O4 2_655 0.86 1.86 2.709(6) 167 no
    O1W H1W1 O4 2 0.85 2.04 2.822(7) 153 no
    O1W H1W2 O11 1_455 0.85 2.14 2.921(6) 153 no
