# Supplementary material for: (μ-6-Oxido-4-oxo-1,2-dihydro­pyrimidine-5-carboxyl­ato-κ4 O 5,O 6:O 2,N 3)bis­[aquabis­(4-oxido-2-oxo-1,2-dihydro­pyrimidin-3-ium-5-carboxyl­ato-κ2 O 4,O 5)­(1,10-phenanthroline-κ2 N,N′)neodymium(III)] hexa­hydrate
Source: Acta Crystallogr Sect E Struct Rep Online. 2008 Jan 25;64(Pt 2):m419–20. doi: 10.1107/S1600536808001499 (PMC2960306; doi:10.1107/S1600536808001499)
Supplement: Supplementary file 2 [file e-64-0m419-Isup2.hkl]

# 
# h,k,l, Fc-squared, Fo-squared, sigma(Fo-squared) and status flag 
# 
data_I
_shelx_title '  P-1 Found C 37.37, H 3.07, N 12.62.' 
_shelx_refln_list_code          4 
_shelx_F_calc_maximum      237.41 
_exptl_crystal_F_000       782.00 
_reflns_d_resolution_high  0.7696 
 
loop_ 
 _symmetry_equiv_pos_as_xyz 
 'x, y, z' 
 '-x, -y, -z' 
 
_cell_length_a    10.1980 
_cell_length_b    12.8896 
_cell_length_c    13.3383 
_cell_angle_alpha 118.711 
_cell_angle_beta   90.010 
_cell_angle_gamma 108.612 
 
_shelx_F_squared_multiplier     1.000 
 
loop_ 
 _refln_index_h 
 _refln_index_k 
 _refln_index_l 
 _refln_F_squared_calc 
 _refln_F_squared_meas 
 _refln_F_squared_sigma 
 _refln_observed_status 
   1   0   0     1616.51     2294.12     46.47 o 
   2   0   0      219.99      403.00     38.18 o 
   3   0   0      255.22      264.56     35.37 o 
   4   0   0     7994.72     8081.76    138.30 o 
   5   0   0      661.17      571.76     38.75 o 
   6   0   0     2702.21     2563.73     74.43 o 
   7   0   0      340.96      333.14     33.66 o 
   8   0   0     2117.21     2055.02    101.78 o 
   9   0   0     2793.06     2548.78    121.03 o 
  10   0   0      635.84      708.28     81.02 o 
  11   0   0      970.13     1040.40    162.50 o 
  12   0   0       34.92       53.15     75.77 o 
 -12   1   0      355.81      336.73    100.24 o 
 -11   1   0      465.55      505.84     74.27 o 
 -10   1   0     1307.90     1346.87    104.13 o 
  -9   1   0     3306.99     3336.97    137.32 o 
  -8   1   0      550.52      604.57     64.15 o 
  -7   1   0     2602.84     2593.50     80.39 o 
  -6   1   0      604.66      599.47     63.78 o 
  -5   1   0     6283.64     6294.08    122.01 o 
  -4   1   0     3446.78     4032.35     83.89 o 
  -3   1   0     2073.08     2234.93     52.08 o 
  -2   1   0     6176.55     7150.96    108.69 o 
  -1   1   0     5752.74     7851.42    135.24 o 
   0   1   0     5262.32     4319.54     64.61 o 
   1   1   0    12683.31    16069.11    219.22 o 
   2   1   0     4643.85     4472.38     79.04 o 
   3   1   0     7557.92     8033.19    132.47 o 
   4   1   0     2094.54     1800.48     53.36 o 
   5   1   0     2879.36     2872.09     89.75 o 
   6   1   0      322.30      359.58     40.56 o 
   7   1   0      786.77      711.24    122.33 o 
   8   1   0     1973.30     2036.81    104.37 o 
   9   1   0       69.44      118.84     37.84 o 
  10   1   0      446.90      565.76     83.95 o 
  11   1   0       30.01      165.07     84.22 o 
 -12   2   0      579.47      763.48    131.83 o 
 -11   2   0       82.19       99.84     41.30 o 
 -10   2   0      426.77      383.78     58.99 o 
  -9   2   0      170.23      180.53     68.88 o 
  -8   2   0     2338.99     2322.04     81.43 o 
  -7   2   0       35.49       48.72     23.20 o 
  -6   2   0     6148.35     6209.20    127.78 o 
  -5   2   0     1402.10     1619.90     52.75 o 
  -4   2   0     9866.95     9443.40    154.94 o 
  -3   2   0     1605.16     1461.83     40.77 o 
  -2   2   0    13447.76    16819.01    232.66 o 
  -1   2   0     1249.83      715.22     30.01 o 
   0   2   0     2025.81     2284.29     45.36 o 
   1   2   0       14.75       39.17     11.29 o 
   2   2   0     2118.11     2147.42     52.74 o 
   3   2   0     6474.92     6312.58    115.93 o 
   4   2   0     8508.69     8686.80    154.36 o 
   5   2   0     4040.51     4011.77     96.58 o 
   6   2   0      194.02      168.07     71.22 o 
   7   2   0     2076.33     1901.09     96.77 o 
   8   2   0      300.59      316.44     52.15 o 
   9   2   0     1011.73      918.50     99.22 o 
  10   2   0      178.16      262.80     92.00 o 
  11   2   0      420.04      570.06    134.34 o 
 -12   3   0      221.23      171.33     80.06 o 
 -11   3   0     3285.89     3070.22    188.64 o 
 -10   3   0     1129.09     1157.70    260.92 o 
  -9   3   0      408.94      438.21     46.12 o 
  -8   3   0       62.03       98.66     49.56 o 
  -7   3   0     3665.77     3378.05     93.52 o 
  -6   3   0      506.04      627.28     40.31 o 
  -5   3   0    10740.56    10771.33    220.16 o 
  -4   3   0     1385.05     1602.75     54.25 o 
  -3   3   0     2798.72     3329.49     90.21 o 
  -2   3   0      712.16      586.51     35.38 o 
  -1   3   0    21341.51    22136.53    303.40 o 
   0   3   0       30.83       19.91     10.39 o 
   1   3   0     7994.03     9086.33    148.06 o 
   2   3   0     2286.80     2087.40     73.71 o 
   3   3   0     4045.01     4145.03    102.14 o 
   4   3   0     7427.46     8188.75    154.34 o 
   5   3   0      441.24      446.51     80.84 o 
   6   3   0     2699.31     2628.90    226.60 o 
   7   3   0      121.44      105.11     33.06 o 
   8   3   0     1501.91     1628.39    107.76 o 
   9   3   0        3.91        3.82     39.07 o 
  10   3   0      852.18      917.27    154.58 o 
 -12   4   0      506.08      688.96    115.01 o 
 -11   4   0       92.72      150.62     42.67 o 
 -10   4   0     2296.86     2142.82    106.29 o 
  -9   4   0      315.74      347.29     41.03 o 
  -8   4   0     3069.66     2888.49     90.90 o 
  -7   4   0        4.05        7.06     17.75 o 
  -6   4   0     4123.31     4047.54     97.28 o 
  -5   4   0       10.35       63.96     15.43 o 
  -4   4   0      167.71      152.68     31.48 o 
  -3   4   0     6387.36     6321.02    149.66 o 
  -2   4   0     4568.19     4773.32    124.77 o 
  -1   4   0      132.18      344.21     20.89 o 
   0   4   0     2724.07     2947.32     68.03 o 
   1   4   0     1087.73     1099.82     42.02 o 
   2   4   0     7325.40     7366.26    138.69 o 
   3   4   0     7183.67     7422.54    144.55 o 
   4   4   0     1361.93     1353.47     55.77 o 
   5   4   0     1457.12     1316.28     84.16 o 
   6   4   0      220.56      260.14     46.01 o 
   7   4   0     1744.09     1827.05    102.95 o 
   8   4   0       73.81      124.47     47.45 o 
   9   4   0      653.26      915.16    149.37 o 
  10   4   0       15.26        4.48     76.37 o 
 -12   5   0       80.62       46.43     51.18 o 
 -11   5   0     1288.31     1079.70    138.36 o 
 -10   5   0      122.73      137.45     41.41 o 
  -9   5   0     2143.66     2038.77    168.50 o 
  -8   5   0      279.42      359.28     38.08 o 
  -7   5   0     7500.78     7337.96    149.26 o 
  -6   5   0     2939.55     2913.36     78.81 o 
  -5   5   0     2945.58     2761.87     68.40 o 
  -4   5   0      227.47      275.78     19.08 o 
  -3   5   0     3459.64     3512.31    150.26 o 
  -2   5   0     2615.11     2339.34     84.76 o 
  -1   5   0    16711.59    17203.43    257.03 o 
   0   5   0     1609.46     1438.75     49.42 o 
   1   5   0     3984.29     4553.50    101.90 o 
   2   5   0     4464.42     4507.96    105.61 o 
   3   5   0     2409.61     2355.40     74.91 o 
   4   5   0     4196.14     3768.89    115.89 o 
   5   5   0      160.38      135.65     38.02 o 
   6   5   0     1001.05     1035.06     90.67 o 
   7   5   0      100.41      143.08     43.23 o 
   8   5   0     1136.03     1282.77    152.44 o 
   9   5   0       16.72       55.53     79.34 o 
 -12   6   0     1576.21     1383.07    165.86 o 
 -11   6   0        1.85      -57.31     40.56 o 
 -10   6   0     3334.20     3017.47    325.36 o 
  -9   6   0       90.09      151.98     38.73 o 
  -8   6   0     4970.99     4655.21    190.99 o 
  -7   6   0     1819.13     1867.90     94.24 o 
  -6   6   0     4417.09     4083.93    235.83 o 
  -5   6   0     1707.58     1677.76     83.36 o 
  -4   6   0     1767.57     1927.78     85.01 o 
  -3   6   0      934.12      853.77     60.27 o 
  -2   6   0     3283.13     3266.38    115.92 o 
  -1   6   0     4794.49     5200.11    107.55 o 
   0   6   0      479.03      458.41     44.22 o 
   1   6   0     1140.44      802.06     45.26 o 
   2   6   0      332.15      308.88     34.74 o 
   3   6   0     2616.13     2379.63    128.78 o 
   4   6   0        0.52       54.88     27.26 o 
   5   6   0     1329.36     1436.79    169.42 o 
   6   6   0        1.56       77.84     34.86 o 
   7   6   0     2194.58     2149.28    123.51 o 
   8   6   0      204.35      194.28     85.93 o 
   9   6   0      209.43      338.71    117.78 o 
 -13   7   0     1243.63     1389.46    175.16 o 
 -12   7   0       28.87       -4.29     54.87 o 
 -11   7   0     1390.95     1271.00    104.07 o 
 -10   7   0      106.94      151.79     43.27 o 
  -9   7   0     2456.31     2488.79    121.01 o 
  -8   7   0     1697.88     1694.94     97.81 o 
  -7   7   0     3584.40     3571.36    139.87 o 
  -6   7   0       81.26       85.00     30.91 o 
  -5   7   0     3155.01     2704.03    178.62 o 
  -4   7   0     3190.24     2907.27    121.28 o 
  -3   7   0     1905.32     1669.96    120.45 o 
  -2   7   0     5728.96     5765.80    168.80 o 
  -1   7   0      148.03      156.92     23.79 o 
   0   7   0     3043.75     2587.29     79.50 o 
   1   7   0       16.14       54.21     21.59 o 
   2   7   0     3072.28     3240.14     97.43 o 
   3   7   0      282.82      315.72     47.84 o 
   4   7   0     2453.53     2507.47    118.23 o 
   5   7   0       32.50       -5.64     26.18 o 
   6   7   0      864.58      821.32     89.23 o 
   7   7   0      282.58      252.14     77.92 o 
   8   7   0      860.48      974.52    168.50 o 
 -12   8   0     1268.01     1151.78    162.30 o 
 -11   8   0        5.44       -9.45     34.85 o 
 -10   8   0     1688.53     1812.18    117.27 o 
  -9   8   0      248.03      284.45     56.77 o 
  -8   8   0     1864.45     1654.12    100.03 o 
  -7   8   0     2258.77     1977.43    106.62 o 
  -6   8   0     3314.85     3466.19    138.47 o 
  -5   8   0     4508.52     4467.20    407.49 o 
  -4   8   0      360.69      325.34     51.88 o 
  -3   8   0     2429.91     2335.63    107.60 o 
  -2   8   0      386.33      374.70     51.80 o 
  -1   8   0     2208.65     1757.49     92.63 o 
   0   8   0       75.53      113.66     25.41 o 
   1   8   0     2030.79     2043.69     78.57 o 
   2   8   0        0.91       44.43     22.95 o 
   3   8   0     2404.95     2502.66    117.19 o 
   4   8   0      265.60      366.76     58.84 o 
   5   8   0     1007.92     1078.76    100.84 o 
   6   8   0      118.16      155.07     45.20 o 
   7   8   0      439.69      549.48    124.11 o 
 -12   9   0      176.55      152.39     55.55 o 
 -11   9   0      664.94      763.46     95.38 o 
 -10   9   0       94.03      119.78     64.79 o 
  -9   9   0     1384.97     1539.71    118.32 o 
  -8   9   0     1188.13     1227.56    105.66 o 
  -7   9   0     1010.14     1099.29     96.33 o 
  -6   9   0     2209.12     2120.45    196.56 o 
  -5   9   0      129.48       98.31     40.86 o 
  -4   9   0     8123.58     7574.37    223.40 o 
  -3   9   0       10.96       49.67     33.44 o 
  -2   9   0     1056.17     1174.90     91.13 o 
  -1   9   0      207.05      201.73     43.78 o 
   0   9   0     1790.04     1796.52    101.30 o 
   1   9   0       13.11        9.50     25.56 o 
   2   9   0     1999.91     2197.59    172.85 o 
   3   9   0       77.01      186.16     44.99 o 
   4   9   0      538.77      558.70     73.06 o 
   5   9   0      143.26      125.50     43.62 o 
   6   9   0      452.67      539.70     82.67 o 
 -12  10   0      746.89      911.00    150.82 o 
 -11  10   0      482.94      588.13     92.62 o 
 -10  10   0      527.29      596.18    112.61 o 
  -9  10   0      838.89     1046.17    227.59 o 
  -8  10   0     1560.65     1360.60    116.20 o 
  -7  10   0     1729.49     1609.11    114.71 o 
  -6  10   0     1280.30     1371.62    143.17 o 
  -5  10   0     1615.92     1561.64    113.43 o 
  -4  10   0        6.28       65.23     36.63 o 
  -3  10   0     9083.13     9005.36    285.69 o 
  -2  10   0      151.80      290.45    123.03 o 
  -1  10   0     1594.00     1469.34    105.49 o 
   0  10   0        0.43       48.32     33.90 o 
   1  10   0     1828.23     1829.19    107.74 o 
   2  10   0        1.44       -6.99     43.39 o 
   3  10   0     1235.56     1325.62    166.52 o 
   4  10   0       33.92      155.51     65.95 o 
   5  10   0      597.33      578.83    123.19 o 
 -11  11   0      374.84      291.18     76.85 o 
 -10  11   0      584.47      516.10     90.19 o 
  -9  11   0      913.65      840.70    103.52 o 
  -8  11   0     1596.54     1386.23    176.94 o 
  -7  11   0      858.61      827.43     88.75 o 
  -6  11   0     2058.40     1786.54    185.91 o 
  -5  11   0      454.60      463.85     74.57 o 
  -4  11   0     1423.97     1485.42    116.18 o 
  -3  11   0       15.33       58.18     50.65 o 
  -2  11   0     1698.60     1842.58    113.46 o 
  -1  11   0      130.99      180.45     50.09 o 
   0  11   0     1195.08     1191.54    105.10 o 
   1  11   0      218.92      275.93     80.39 o 
   2  11   0      644.66      628.82    119.83 o 
   3  11   0      268.07      347.02     95.23 o 
   4  11   0      223.14      362.39    104.13 o 
 -11  12   0      464.16      298.03     79.02 o 
 -10  12   0      182.17      154.50     63.61 o 
  -9  12   0     1437.60     1904.39    211.03 o 
  -8  12   0       78.06      102.46     70.70 o 
  -7  12   0      853.80      863.00    139.02 o 
  -6  12   0       40.50      139.36     54.92 o 
  -5  12   0     1976.73     1937.43    188.55 o 
  -4  12   0        1.91      114.09     44.28 o 
  -3  12   0     1357.71     1350.60    117.39 o 
  -2  12   0       37.91       87.90     42.55 o 
  -1  12   0     1296.98     1273.37    114.08 o 
   0  12   0      584.98      683.75    129.52 o 
   1  12   0      688.29      851.46    150.82 o 
   2  12   0      362.22      409.67    109.67 o 
   3  12   0      133.34      170.21     95.36 o 
  -9  13   0       76.53       90.53     63.00 o 
  -7  13   0        2.43       -9.10     48.15 o 
  -6  13   0     1773.97     1446.51    172.26 o 
  -5  13   0       15.26       11.07     42.57 o 
  -4  13   0     1762.87     1918.04    199.82 o 
  -3  13   0      161.10      130.27     60.34 o 
  -2  13   0     1238.85     1356.23    121.67 o 
  -1  13   0      417.62      496.06    125.50 o 
   0  13   0      608.04      911.47    161.57 o 
   1  13   0      349.65      334.36    109.80 o 
  -7  14   0      594.23      546.58    132.03 o 
  -6  14   0      238.83      208.83     79.60 o 
  -5  14   0     1301.62     1359.92    189.01 o 
  -4  14   0      212.64      154.56     65.07 o 
  -3  14   0      489.50      718.18    123.06 o 
  -2  14   0      369.73      445.12     84.87 o 
  -1  14   0      452.51      485.05    135.06 o 
   4 -15   1      698.96      825.93    110.41 o 
   5 -15   1      199.26      290.77    114.22 o 
   0 -14   1        3.21       30.47     79.07 o 
   1 -14   1      887.09      943.66    107.67 o 
   2 -14   1       17.21       52.91     49.62 o 
   3 -14   1      935.03     1022.91    114.26 o 
   4 -14   1      448.49      463.47     83.37 o 
   5 -14   1      896.92      995.42    171.60 o 
   6 -14   1      607.31      429.99    146.57 o 
   7 -14   1      287.96      236.97     65.72 o 
   8 -14   1      297.27      257.24     70.94 o 
  -2 -13   1      602.64      622.29    134.27 o 
  -1 -13   1        5.20       75.25     69.64 o 
   0 -13   1     1101.50     1196.83    169.88 o 
   1 -13   1        3.19       68.38     74.69 o 
   2 -13   1     1838.84     1743.45    134.03 o 
   3 -13   1      476.57      470.99     78.61 o 
   4 -13   1     1018.84     1093.74    111.47 o 
   5 -13   1      782.81      896.00    103.96 o 
   6 -13   1      744.50      685.28     86.77 o 
   7 -13   1     1052.05      833.12    140.67 o 
   8 -13   1      399.92      388.40     93.25 o 
   9 -13   1      790.53      613.13     93.02 o 
  10 -13   1      388.06      449.24     89.85 o 
  -2 -12   1       62.46       71.55     61.40 o 
  -1 -12   1      955.54     1188.19    158.01 o 
   0 -12   1        2.37       26.21     36.81 o 
   1 -12   1     1933.66     1790.65    127.42 o 
   2 -12   1      672.60      677.63     91.57 o 
   3 -12   1      910.30     1228.78    112.55 o 
   4 -12   1     1417.47     1417.45    174.04 o 
   5 -12   1      478.91      492.36     77.25 o 
   6 -12   1      984.74     1128.03    160.02 o 
   7 -12   1       16.91       21.15     42.51 o 
   8 -12   1      927.21      690.80     87.34 o 
   9 -12   1      397.28      459.53     81.10 o 
  10 -12   1     1595.19     1887.16    146.38 o 
  11 -12   1        1.52       29.47     55.29 o 
  -4 -11   1      562.92      602.57    118.64 o 
  -3 -11   1        3.58        3.76     47.68 o 
  -2 -11   1      371.25      480.23    100.64 o 
  -1 -11   1      339.34      329.57     57.59 o 
   0 -11   1     1306.58     1371.08    212.45 o 
   1 -11   1     1223.78     1070.71     96.74 o 
   2 -11   1      158.52      222.79     50.43 o 
   3 -11   1     1828.65     1948.68    114.71 o 
   4 -11   1     3299.49     3252.04    149.57 o 
   5 -11   1     4063.78     3801.96    161.95 o 
   6 -11   1       35.36       62.67     37.07 o 
   7 -11   1     2036.39     2034.17    168.43 o 
   8 -11   1      105.85       70.31     65.98 o 
   9 -11   1     2898.68     2669.97    145.33 o 
  10 -11   1        3.94       -7.12     46.26 o 
  11 -11   1     1051.22     1033.45    115.84 o 
  12 -11   1       24.59       -8.49     60.47 o 
  -6 -10   1       27.05       -2.51     70.56 o 
  -5 -10   1     1024.60     1130.18    106.97 o 
  -4 -10   1      299.35      242.89     72.41 o 
  -3 -10   1     1833.19     1692.30    170.54 o 
  -2 -10   1     1103.06     1103.97    140.54 o 
  -1 -10   1     1698.02     1677.27    101.46 o 
   0 -10   1     1207.31     1079.17    127.71 o 
   1 -10   1      667.15      567.99     68.97 o 
   2 -10   1     1433.29     1544.45    102.40 o 
   3 -10   1     1233.73     1377.26    115.18 o 
   4 -10   1     3526.82     3979.47    390.08 o 
   5 -10   1     1459.12     1399.64    105.65 o 
   6 -10   1     5587.45     5510.39    194.82 o 
   7 -10   1        1.24      -12.43     30.64 o 
   8 -10   1     3589.96     3206.03    242.52 o 
   9 -10   1        6.50       24.21     37.88 o 
  10 -10   1     1147.15     1356.66    132.42 o 
  11 -10   1       41.61       50.21     46.13 o 
  12 -10   1      987.06      990.27    183.63 o 
  -7  -9   1       85.21      162.23     91.27 o 
  -6  -9   1      565.83      550.21    112.11 o 
  -5  -9   1      148.83      164.57     44.79 o 
  -4  -9   1      467.32      564.05     70.14 o 
  -3  -9   1     1739.27     1900.34    103.51 o 
  -2  -9   1      545.28      547.91     59.34 o 
  -1  -9   1     1046.11     1162.16     86.42 o 
   0  -9   1     1198.54     1150.45     86.10 o 
   1  -9   1      820.43     1011.45     80.16 o 
   2  -9   1      458.00      407.07     76.60 o 
   3  -9   1     2806.35     2420.91    112.96 o 
   4  -9   1     1236.68     1469.95     89.65 o 
   5  -9   1     2418.92     2302.20    112.11 o 
   6  -9   1      286.02      313.29     55.88 o 
   7  -9   1     1568.89     1532.04    106.08 o 
   8  -9   1       28.84       56.63     38.25 o 
   9  -9   1     1942.10     1779.28    116.07 o 
  10  -9   1      773.67      771.49     88.97 o 
  11  -9   1      749.48      787.21     90.89 o 
  12  -9   1      151.01      242.89     87.12 o 
  -8  -8   1      105.89      237.28    107.23 o 
  -7  -8   1     1339.70     1139.25    162.50 o 
  -6  -8   1      334.80      489.59     71.29 o 
  -5  -8   1      167.91      328.97     56.15 o 
  -4  -8   1      825.74      829.58     81.34 o 
  -3  -8   1      189.11      211.15     40.35 o 
  -2  -8   1     1297.56     1330.80     64.27 o 
  -1  -8   1     1217.31     1207.77    122.88 o 
   0  -8   1     2987.41     3152.64    243.50 o 
   1  -8   1      180.63      120.12     38.07 o 
   2  -8   1     4343.61     4760.53    155.96 o 
   3  -8   1      751.43      721.02     65.84 o 
   4  -8   1     3760.98     3344.63    127.98 o 
   5  -8   1       53.31      125.82     43.23 o 
   6  -8   1     2927.09     2455.36    112.01 o 
   7  -8   1       10.16       15.02     29.65 o 
   8  -8   1     3943.92     3809.30    235.67 o 
   9  -8   1      243.13      305.52     58.38 o 
  10  -8   1      872.69      918.72    151.42 o 
  11  -8   1      957.83     1043.53    100.27 o 
  12  -8   1      855.47     1082.74    159.86 o 
  13  -8   1      442.20      309.63    100.44 o 
  -8  -7   1      686.60      867.55    153.20 o 
  -7  -7   1      880.50     1035.65    148.45 o 
  -6  -7   1     1836.24     1893.49    110.14 o 
  -5  -7   1      989.62     1035.04     90.38 o 
  -4  -7   1      698.42      766.94     73.67 o 
  -3  -7   1     2225.15     2298.13    177.68 o 
  -2  -7   1     1193.86     1022.77     55.20 o 
  -1  -7   1      455.90      456.58     40.10 o 
   0  -7   1      325.16      376.59     50.34 o 
   1  -7   1     6812.24     6551.10    129.86 o 
   2  -7   1       15.61       17.89      9.47 o 
   3  -7   1     5983.48     5985.94    169.27 o 
   4  -7   1       82.12       67.98     48.54 o 
   5  -7   1     3889.36     3755.72    131.20 o 
   6  -7   1      636.21      566.79     60.15 o 
   7  -7   1     3889.85     3817.05    186.67 o 
   8  -7   1      597.13      618.08     75.35 o 
   9  -7   1     1129.17     1169.94     90.06 o 
  10  -7   1      413.03      463.81     88.50 o 
  11  -7   1      915.75      960.67    141.59 o 
  12  -7   1      900.80      894.98    144.62 o 
  13  -7   1      284.83      239.72     81.64 o 
  -9  -6   1      181.32      204.57    102.48 o 
  -8  -6   1      137.72      196.99     76.76 o 
  -7  -6   1      960.02     1128.21    102.31 o 
  -6  -6   1      842.08      844.48     83.07 o 
  -5  -6   1      274.37      226.03     45.00 o 
  -4  -6   1     1822.81     1778.93     85.62 o 
  -3  -6   1      116.45      166.35     48.86 o 
  -2  -6   1     5504.85     5584.72    125.58 o 
  -1  -6   1      294.59      268.40     30.18 o 
   0  -6   1     2078.69     2037.45    117.61 o 
   1  -6   1      175.54      133.20     20.48 o 
   2  -6   1     6812.96     7023.88    121.49 o 
   3  -6   1      211.35      189.03     33.15 o 
   4  -6   1     5599.81     4845.72    142.27 o 
   5  -6   1      555.59      512.81     26.79 o 
   6  -6   1     5127.47     5306.27    112.69 o 
   7  -6   1     1038.19     1215.26     80.70 o 
   8  -6   1     3504.72     3199.09    127.92 o 
   9  -6   1      948.09      953.36     79.94 o 
  10  -6   1     1121.01      912.65     83.41 o 
  11  -6   1      470.49      350.71     90.28 o 
  12  -6   1      588.84      669.77    123.45 o 
  13  -6   1      580.36      617.80    127.81 o 
 -10  -5   1      231.13      173.97    107.43 o 
  -9  -5   1      249.46      211.50     93.91 o 
  -8  -5   1      741.09      816.24    136.12 o 
  -7  -5   1     1030.87     1020.00     90.88 o 
  -6  -5   1      173.49      183.48     40.16 o 
  -5  -5   1     2915.75     2834.57    119.07 o 
  -4  -5   1     1037.70     1068.31     54.88 o 
  -3  -5   1    11742.61    12356.29    323.86 o 
  -2  -5   1      681.71      774.32     43.22 o 
  -1  -5   1     8811.72     8153.34    148.64 o 
   0  -5   1     3705.73     3698.93    113.31 o 
   1  -5   1    17164.57    21382.77    307.24 o 
   2  -5   1       36.59       45.42     19.71 o 
   3  -5   1     4556.30     4565.91    126.85 o 
   4  -5   1      168.40      178.29     29.37 o 
   5  -5   1     1903.18     1592.68     50.94 o 
   6  -5   1     1992.41     2042.97     64.57 o 
   7  -5   1     4824.86     4518.86    143.97 o 
   8  -5   1     1490.44     1480.24     62.89 o 
   9  -5   1      759.49      731.50     53.91 o 
  10  -5   1     1743.04     1777.57    150.82 o 
  11  -5   1      262.81      121.94     65.88 o 
  12  -5   1      850.29      593.07    111.72 o 
  13  -5   1       34.81      -16.09     65.55 o 
 -10  -4   1      819.36      771.13    149.90 o 
  -9  -4   1      265.33      280.28     91.67 o 
  -8  -4   1     1075.51     1160.64    100.81 o 
  -7  -4   1      749.22      882.98     91.17 o 
  -6  -4   1     2330.43     2523.70    238.44 o 
  -5  -4   1      190.92      223.30     37.69 o 
  -4  -4   1    10422.45    10285.30    187.59 o 
  -3  -4   1       30.97       60.05     17.41 o 
  -2  -4   1     9504.31    10407.65    176.28 o 
  -1  -4   1      495.94      565.29     30.70 o 
   0  -4   1    10127.50    11018.52    172.78 o 
   1  -4   1     3704.77     3628.05     77.98 o 
   2  -4   1     2525.38     3069.36     89.62 o 
   3  -4   1      904.84      792.49     26.56 o 
   4  -4   1    16826.17    17044.79    253.64 o 
   5  -4   1     5228.75     5291.30    124.85 o 
   6  -4   1       25.52       26.49     18.20 o 
   7  -4   1     2432.32     2661.40     81.32 o 
   8  -4   1      603.11      649.14     48.90 o 
   9  -4   1     2377.31     2128.04    146.21 o 
  10  -4   1        9.47       25.48     26.41 o 
  11  -4   1     1249.13     1342.93    200.48 o 
  12  -4   1      103.42       98.13     57.44 o 
 -11  -3   1      321.92      309.49     99.65 o 
 -10  -3   1      151.29      174.83     90.61 o 
  -9  -3   1      708.08      684.94    136.58 o 
  -8  -3   1      404.22      487.99     66.23 o 
  -7  -3   1     1523.49     1586.89    109.64 o 
  -6  -3   1     1087.91     1258.53     59.60 o 
  -5  -3   1     5464.69     5606.88    124.68 o 
  -4  -3   1        1.51       58.07     17.18 o 
  -3  -3   1     9588.98    11198.49    185.77 o 
  -2  -3   1     1777.57     1797.87     51.39 o 
  -1  -3   1     5090.13     5445.74     98.41 o 
   0  -3   1     3205.94     2827.16     57.92 o 
   1  -3   1     4994.57     6280.29    151.56 o 
   2  -3   1      196.15      187.04     13.21 o 
   3  -3   1     4062.17     3664.28     72.41 o 
   4  -3   1     3905.19     3941.27     82.36 o 
   5  -3   1     4111.79     4122.90     91.32 o 
   6  -3   1     2764.55     2875.15     78.90 o 
   7  -3   1     1227.72     1130.61     53.02 o 
   8  -3   1     3450.78     2959.69    152.33 o 
   9  -3   1       10.82       27.93     41.15 o 
  10  -3   1     1360.28     1472.65    106.66 o 
  11  -3   1      327.86      298.75     56.68 o 
  12  -3   1      660.27      741.25     91.65 o 
 -11  -2   1       33.32      -55.46     63.38 o 
 -10  -2   1     1246.32     1318.24    176.21 o 
  -9  -2   1      155.51      139.11     43.38 o 
  -8  -2   1     2187.46     1983.88    103.34 o 
  -7  -2   1      113.88      125.12     37.01 o 
  -6  -2   1     1374.68     1342.15     56.68 o 
  -5  -2   1       22.08       48.07     20.94 o 
  -4  -2   1    14390.32    15848.97    247.15 o 
  -3  -2   1     1803.38     2257.61     60.65 o 
  -2  -2   1     5015.05     5615.40     99.20 o 
  -1  -2   1     2601.35     2144.44     46.61 o 
   0  -2   1     7770.39     9422.02    219.21 o 
   1  -2   1     9592.86     9124.64    157.48 o 
   2  -2   1      874.59      926.62     28.75 o 
   3  -2   1     4236.47     3775.77     73.46 o 
   4  -2   1       71.94       93.81     17.09 o 
   5  -2   1     5999.45     6142.28    151.09 o 
   6  -2   1     1922.31     1969.37     64.57 o 
   7  -2   1     3808.33     3791.79    100.83 o 
   8  -2   1        1.01        0.08     39.01 o 
   9  -2   1     1154.11     1070.23    119.86 o 
  10  -2   1      453.25      494.13     71.98 o 
  11  -2   1     1433.47     1433.99    337.62 o 
  12  -2   1        6.50        1.44     42.01 o 
 -12  -1   1      204.59      223.04     90.81 o 
 -11  -1   1      649.87      679.60    134.40 o 
 -10  -1   1        5.94       59.49     65.88 o 
  -9  -1   1     1060.07     1030.69     89.32 o 
  -8  -1   1       18.08        2.47     24.26 o 
  -7  -1   1     3035.98     3211.97    130.02 o 
  -6  -1   1      404.53      404.71     49.85 o 
  -5  -1   1      444.75      417.03     31.93 o 
  -4  -1   1     1690.59     1686.03     51.92 o 
  -3  -1   1     7994.17     7860.13    130.86 o 
  -2  -1   1     5499.48     5227.70     88.16 o 
  -1  -1   1     5670.55     5383.79     82.27 o 
   0  -1   1    23044.01    21276.59    281.41 o 
   1  -1   1     9366.21    10021.34    139.02 o 
   2  -1   1     2953.52     2891.56     71.13 o 
   3  -1   1      421.44      434.42     23.35 o 
   4  -1   1    10939.38    11019.00    175.69 o 
   5  -1   1      643.77      589.12     48.22 o 
   6  -1   1     7046.42     6820.09    136.06 o 
   7  -1   1      310.31      298.76     32.05 o 
   8  -1   1     2621.20     2728.97    118.33 o 
   9  -1   1      151.34      188.41     44.74 o 
  10  -1   1     1140.42     1445.36    112.25 o 
  11  -1   1       43.94       10.61     37.59 o 
  12  -1   1      337.80      287.93    104.40 o 
 -12   0   1      749.18      795.60    140.34 o 
 -11   0   1        8.50       38.12     52.17 o 
 -10   0   1     1059.11     1180.60    151.48 o 
  -9   0   1      176.33      160.87     39.37 o 
  -8   0   1     2995.42     2889.15    141.38 o 
  -7   0   1      969.15      978.23     52.01 o 
  -6   0   1     3289.28     3327.32     88.05 o 
  -5   0   1      100.35       56.38     15.44 o 
  -4   0   1    12932.38    12525.69    241.02 o 
  -3   0   1      207.86      241.55     19.19 o 
  -2   0   1    21733.42    24795.05    332.36 o 
  -1   0   1     3230.38     3372.73     53.81 o 
   0   0   1    22928.11    19915.44    263.57 o 
   1   0   1    11679.71    12311.87    294.06 o 
   2   0   1     4107.34     4177.62     71.32 o 
   3   0   1     5292.23     5209.94     92.75 o 
   4   0   1      866.77      759.52     31.98 o 
   5   0   1     4940.62     4954.63    103.72 o 
   6   0   1      410.76      373.00     31.35 o 
   7   0   1     2795.72     2520.39    202.39 o 
   8   0   1        0.25       -0.96     20.32 o 
   9   0   1     2746.26     2734.54    163.82 o 
  10   0   1        1.01      -19.76     28.48 o 
  11   0   1     1132.55      947.06    177.90 o 
  12   0   1      182.20      177.14    101.23 o 
 -12   1   1        0.03      -44.45     60.21 o 
 -11   1   1     1174.16     1213.71    160.98 o 
 -10   1   1      100.53      107.03     36.53 o 
  -9   1   1     3601.43     3424.73    135.11 o 
  -8   1   1      604.32      526.00     44.32 o 
  -7   1   1     1421.33     1255.70     65.06 o 
  -6   1   1     1593.94     1668.73     59.04 o 
  -5   1   1     4372.73     4195.26     93.18 o 
  -4   1   1      175.59      136.48     27.54 o 
  -3   1   1     8316.34     9638.44    149.86 o 
  -2   1   1    11558.39    11450.51    165.05 o 
  -1   1   1      670.68      373.15     14.91 o 
   0   1   1    13891.97    17103.46    231.65 o 
   1   1   1     6730.49     6750.13    105.20 o 
   2   1   1     8432.25     8590.17    133.46 o 
   3   1   1      530.79      405.66     25.39 o 
   4   1   1     2613.30     3055.40     70.99 o 
   5   1   1      114.84      111.38     24.50 o 
   6   1   1     2511.99     2526.69    105.16 o 
   7   1   1     1000.43      886.73     77.38 o 
   8   1   1     2566.45     2649.90    188.48 o 
   9   1   1      778.30      829.50     87.67 o 
  10   1   1      520.98      566.35     82.93 o 
  11   1   1      232.23      234.78     88.83 o 
 -12   2   1     1599.43     1585.79    186.90 o 
 -11   2   1      657.89      688.56    118.44 o 
 -10   2   1     2377.27     2431.63    116.95 o 
  -9   2   1       52.87       65.74     23.93 o 
  -8   2   1      475.25      449.17     41.84 o 
  -7   2   1     3125.01     2898.08     84.70 o 
  -6   2   1     1446.68     1350.09     52.60 o 
  -5   2   1       82.09       44.35     14.76 o 
  -4   2   1    12755.32    14484.24    220.36 o 
  -3   2   1    18438.18    19502.07    275.40 o 
  -2   2   1       18.29       13.58      9.22 o 
  -1   2   1    16143.05    18865.56    259.95 o 
   0   2   1      346.89      694.32     25.85 o 
   1   2   1      481.38      520.53     25.81 o 
   2   2   1      325.33      446.94     25.90 o 
   3   2   1    10540.60    11974.23    195.92 o 
   4   2   1       27.46       61.32     14.97 o 
   5   2   1     7231.04     7216.66    140.93 o 
   6   2   1       22.10       41.47     25.03 o 
   7   2   1     2191.70     2104.02    106.21 o 
   8   2   1      930.17      839.15     99.81 o 
   9   2   1      421.18      599.81    103.08 o 
  10   2   1      139.56      119.38     46.53 o 
  11   2   1      462.33      800.87    152.67 o 
 -12   3   1      113.59      116.07     76.83 o 
 -11   3   1     1534.21     1422.99    107.50 o 
 -10   3   1     1323.50     1211.93    130.38 o 
  -9   3   1     3648.21     3447.72    105.63 o 
  -8   3   1      951.70      954.31     95.76 o 
  -7   3   1      924.62      941.40     51.74 o 
  -6   3   1     3332.98     3135.61     83.23 o 
  -5   3   1     7483.68     7954.09    145.23 o 
  -4   3   1     2627.08     2595.06     63.77 o 
  -3   3   1       64.48       58.38     13.06 o 
  -2   3   1     6156.09     5364.09     93.48 o 
  -1   3   1     3441.68     3697.51     72.96 o 
   0   3   1    10443.64    12097.43    185.28 o 
   1   3   1      458.99      601.53     30.66 o 
   2   3   1     7262.88     7686.38    137.68 o 
   3   3   1      681.62      751.96     38.34 o 
   4   3   1     6557.75     6539.59    155.51 o 
   5   3   1      716.31      713.70     67.58 o 
   6   3   1     2271.89     2453.19    111.94 o 
   7   3   1      652.24      774.97     95.16 o 
   8   3   1     1209.85     1363.15    245.03 o 
   9   3   1      268.64      267.13     92.23 o 
  10   3   1      432.79      448.80     75.59 o 
 -11   4   1      183.84       37.99     48.54 o 
 -10   4   1     1387.73     1327.70     75.34 o 
  -9   4   1     1637.63     1528.79     69.25 o 
  -8   4   1      910.88      856.14     55.07 o 
  -7   4   1     4498.95     4203.73    126.98 o 
  -6   4   1      153.44      138.91     33.17 o 
  -5   4   1     7111.77     7535.96    139.39 o 
  -4   4   1     3706.49     4761.91     94.76 o 
  -3   4   1     5750.72     5638.38    101.40 o 
  -2   4   1      738.97      637.73     27.24 o 
  -1   4   1     6416.59     7468.07    177.13 o 
   0   4   1      521.37      663.00     33.36 o 
   1   4   1     8223.64     8336.74    150.76 o 
   2   4   1      279.58      361.00     31.55 o 
   3   4   1     5234.90     5668.81    122.26 o 
   4   4   1      593.57      635.89     63.72 o 
   5   4   1      983.99      944.33     97.87 o 
   6   4   1      415.67      440.89     61.57 o 
   7   4   1     1011.10     1026.62     93.90 o 
   8   4   1      220.74      290.00     55.53 o 
   9   4   1      275.08      265.36     59.79 o 
  10   4   1      291.83      272.17    117.32 o 
 -12   5   1      364.80      428.47     96.81 o 
 -11   5   1     1114.21     1004.59    130.97 o 
 -10   5   1      347.26      359.52     57.15 o 
  -9   5   1      764.73      816.80     76.40 o 
  -8   5   1     5542.28     5593.80    269.93 o 
  -7   5   1      282.98      298.23     50.25 o 
  -6   5   1     4497.51     4138.78     97.51 o 
  -5   5   1     1373.99     1428.96     48.75 o 
  -4   5   1     4149.20     3616.95     77.37 o 
  -3   5   1      500.08      558.41     25.15 o 
  -2   5   1     5545.72     5371.45    102.19 o 
  -1   5   1     2747.82     3260.41     77.19 o 
   0   5   1    11992.40    13525.91    221.02 o 
   1   5   1      288.81      404.84     34.39 o 
   2   5   1      554.70      573.94     41.18 o 
   3   5   1      645.37      670.43     77.60 o 
   4   5   1     1747.86     1602.37     88.69 o 
   5   5   1      413.19      352.29     55.31 o 
   6   5   1      570.69      675.24     76.63 o 
   7   5   1      336.62      420.88     76.66 o 
   8   5   1      268.27      284.25     60.31 o 
   9   5   1      267.78      297.49     72.66 o 
 -12   6   1      979.58     1013.29    143.17 o 
 -11   6   1      811.00      815.83     84.50 o 
 -10   6   1     2467.21     2636.72    127.00 o 
  -9   6   1     3538.48     3370.05    262.24 o 
  -8   6   1      232.95      180.30     50.09 o 
  -7   6   1     3977.61     4157.96    207.67 o 
  -6   6   1      218.96      286.95     45.71 o 
  -5   6   1     4439.13     4787.04    150.41 o 
  -4   6   1      244.16      304.92     44.85 o 
  -3   6   1     3834.05     3533.90    121.86 o 
  -2   6   1      239.19      246.20     23.62 o 
  -1   6   1     7251.05     7311.05    140.79 o 
   0   6   1     2019.37     2143.51    120.42 o 
   1   6   1     6787.80     7707.61    157.24 o 
   2   6   1      936.59      924.01     54.32 o 
   3   6   1      520.70      473.86     57.24 o 
   4   6   1     1068.80      931.46    123.06 o 
   5   6   1      430.02      449.30     62.40 o 
   6   6   1      742.68      785.72    120.32 o 
   7   6   1      251.88      269.51     56.86 o 
   8   6   1      881.10     1149.33    119.75 o 
 -12   7   1      671.62      678.15    125.04 o 
 -11   7   1      476.72      510.02    128.34 o 
 -10   7   1     1668.49     1678.55    110.69 o 
  -9   7   1      307.77      233.87     49.27 o 
  -8   7   1     4609.43     4608.31    167.22 o 
  -7   7   1      254.51      319.21     53.34 o 
  -6   7   1     2048.45     1808.36     96.21 o 
  -5   7   1       31.15       14.97     24.95 o 
  -4   7   1     5812.54     4369.53    202.66 o 
  -3   7   1      368.91      334.04     99.45 o 
  -2   7   1     2952.80     3112.71    121.59 o 
  -1   7   1     1552.91     1465.65     75.84 o 
   0   7   1     2370.91     2406.81     92.50 o 
   1   7   1     2048.77     2028.30     75.76 o 
   2   7   1     1930.28     1632.29     70.19 o 
   3   7   1      746.10      808.87     77.84 o 
   4   7   1      914.41      932.13     87.16 o 
   5   7   1      996.47     1015.60     98.84 o 
   6   7   1      118.15       68.70     67.23 o 
   7   7   1      382.24      447.40     75.95 o 
   8   7   1       76.36      107.82     64.35 o 
 -12   8   1      297.44      273.85     93.02 o 
 -11   8   1     1085.36     1268.23    143.31 o 
 -10   8   1       57.27      158.00     51.47 o 
  -9   8   1      832.70      887.92     92.39 o 
  -8   8   1       11.72       -1.01     29.41 o 
  -7   8   1     3965.39     3610.15    185.18 o 
  -6   8   1      357.69      299.02     54.20 o 
  -5   8   1     7682.29     6819.10    207.70 o 
  -4   8   1     1304.73     1277.91     90.45 o 
  -3   8   1     1301.27     1338.38     92.07 o 
  -2   8   1      305.49      275.21     47.82 o 
  -1   8   1     1607.93     1570.39    157.19 o 
   0   8   1     1503.72     1404.94     92.96 o 
   1   8   1      453.44      534.59     84.49 o 
   2   8   1     1106.59     1094.17     86.93 o 
   3   8   1     1490.39     1543.18    107.52 o 
   4   8   1     2693.19     2459.97    126.59 o 
   5   8   1       88.15       68.41     40.86 o 
   6   8   1      493.27      533.96     80.44 o 
   7   8   1       24.76       43.25     53.46 o 
 -12   9   1      817.38      838.12    133.58 o 
 -11   9   1        1.21       27.28     45.16 o 
 -10   9   1     1585.69     1475.91    121.54 o 
  -9   9   1       69.79       11.83     38.78 o 
  -8   9   1     1067.75     1178.65    102.96 o 
  -7   9   1      228.75      327.07    144.89 o 
  -6   9   1     4697.42     4098.09    195.44 o 
  -5   9   1     3635.33     3466.50    148.34 o 
  -4   9   1     2833.40     2862.95    381.28 o 
  -3   9   1     3158.84     3164.06    137.92 o 
  -2   9   1     2738.95     2590.01    173.54 o 
  -1   9   1     1222.92     1098.05     90.37 o 
   0   9   1      643.28      710.73     75.91 o 
   1   9   1      939.92      926.04    134.80 o 
   2   9   1      666.78      688.70    116.73 o 
   3   9   1     2137.76     1969.48    170.54 o 
   4   9   1        3.47        1.81     32.54 o 
   5   9   1      740.72      762.95     93.15 o 
 -12  10   1        0.22        5.45     53.78 o 
 -11  10   1     1036.70     1202.24    132.06 o 
 -10  10   1       16.77      -12.26     44.81 o 
  -9  10   1     2531.02     2257.62    135.18 o 
  -8  10   1        4.77      -22.77     37.45 o 
  -7  10   1     2276.42     2111.04    123.87 o 
  -6  10   1      569.47      703.60     90.89 o 
  -5  10   1      759.52      761.77     90.79 o 
  -4  10   1       57.99       26.84     40.29 o 
  -3  10   1     2341.97     2338.30    123.33 o 
  -2  10   1     1922.64     2038.34    116.41 o 
  -1  10   1     1010.66     1146.81    148.61 o 
   0  10   1      784.56      735.67    147.66 o 
   1  10   1      326.71      405.12     93.71 o 
   2  10   1      641.37      987.18    147.20 o 
   3  10   1       53.85       43.46     62.39 o 
   4  10   1      296.57      311.01     94.04 o 
   5  10   1        5.32       77.29     83.89 o 
 -11  11   1       83.33       55.34     65.16 o 
 -10  11   1     1157.19     1136.52    178.69 o 
  -9  11   1      138.67      186.02     60.68 o 
  -8  11   1     1679.29     1603.07    188.22 o 
  -7  11   1      416.96      384.79     74.19 o 
  -6  11   1     1189.65     1063.49    102.82 o 
  -5  11   1      415.15      462.13    122.50 o 
  -4  11   1      165.51      217.71     55.21 o 
  -3  11   1      239.22      314.85     71.26 o 
  -2  11   1      733.07      793.00    133.35 o 
  -1  11   1     1698.94     1715.53    122.88 o 
   0  11   1       45.82       98.99     59.88 o 
   1  11   1      787.96      881.86    145.42 o 
   2  11   1       31.60      164.67     72.08 o 
   3  11   1      663.26      627.23    137.11 o 
 -10  12   1      299.42      388.13    214.96 o 
  -9  12   1      961.91      696.02    143.17 o 
  -8  12   1      576.10      375.21    102.85 o 
  -7  12   1      562.52      565.01    198.44 o 
  -6  12   1      901.46      762.70    175.46 o 
  -5  12   1      593.25      566.23     88.42 o 
  -4  12   1     1262.35     1292.24    283.12 o 
  -3  12   1      204.20      224.33     59.27 o 
  -2  12   1      607.99      724.05     89.38 o 
  -1  12   1       40.87       73.14     61.46 o 
   0  12   1      916.68      844.93    151.22 o 
   1  12   1        2.65       85.14     84.08 o 
   2  12   1      872.92     1256.11    195.27 o 
  -9  13   1      353.49      301.45    103.41 o 
  -8  13   1      529.47      120.82     79.73 o 
  -7  13   1      427.25      334.93    130.51 o 
  -6  13   1      424.00      390.33     76.39 o 
  -5  13   1      738.96     1001.23    167.05 o 
  -4  13   1      229.14      144.72     93.32 o 
  -3  13   1      982.80      731.64    222.18 o 
  -2  13   1       95.22      123.80     58.21 o 
  -1  13   1      863.35     1128.77    177.99 o 
   0  13   1        2.76      -63.71     79.67 o 
  -6  14   1     1355.81     1276.16    189.27 o 
  -5  14   1       61.81      119.89     88.90 o 
  -4  14   1      869.44      742.97    151.48 o 
  -3  14   1       13.69      -44.78     62.85 o 
   2 -15   2      442.56      536.05     93.28 o 
   3 -15   2      825.71      989.64    132.85 o 
   4 -15   2       99.24       26.71     65.62 o 
   5 -15   2     1363.53     1247.75    127.30 o 
   6 -15   2       20.91      -10.17     56.74 o 
  -1 -14   2      160.41      187.16     88.17 o 
   0 -14   2      581.31      427.61    108.55 o 
   1 -14   2      238.55      247.15    109.24 o 
   2 -14   2     1028.88     1188.48    119.54 o 
   3 -14   2       60.30       64.69     45.59 o 
   4 -14   2     1768.81     1872.57    145.68 o 
   5 -14   2        3.29        4.34     48.68 o 
   6 -14   2     1296.38     1318.04    176.74 o 
   7 -14   2       95.87       87.94     52.87 o 
   8 -14   2      880.09      905.93    157.68 o 
   9 -14   2      181.41      142.11     68.92 o 
  -2 -13   2      120.52      176.54     72.94 o 
  -1 -13   2      439.22      452.01    101.23 o 
   0 -13   2      518.49      543.86     80.19 o 
   1 -13   2      824.83      924.00     99.50 o 
   2 -13   2      245.77      289.03     60.41 o 
   3 -13   2     1336.75     1334.31    119.15 o 
   4 -13   2       30.92       43.02     46.86 o 
   5 -13   2     1423.78     1341.43    160.85 o 
   6 -13   2        1.67       20.18     38.18 o 
   7 -13   2     1026.67      790.85    134.53 o 
   8 -13   2       38.85        5.76     47.34 o 
   9 -13   2     1034.73      772.98    150.23 o 
  10 -13   2      210.38      166.00     70.67 o 
  -3 -12   2      181.57      132.62     70.30 o 
  -2 -12   2      586.47      622.29    111.72 o 
  -1 -12   2       12.48       75.66     41.18 o 
   0 -12   2      940.50      889.58     90.51 o 
   1 -12   2      130.82       58.46     39.28 o 
   2 -12   2     2216.72     3084.32    629.80 o 
   3 -12   2        3.73      -10.56     30.41 o 
   4 -12   2     1932.82     1777.44    160.16 o 
   5 -12   2      680.10      522.31    101.16 o 
   6 -12   2      461.89      407.38     66.03 o 
   7 -12   2      451.03      486.16    106.18 o 
   8 -12   2     1618.45     1646.39    127.01 o 
   9 -12   2      660.86      786.22     99.92 o 
  10 -12   2     1142.44     1244.15    120.20 o 
  11 -12   2      970.80      974.88    111.96 o 
  -3 -11   2      575.81      605.54    105.98 o 
  -2 -11   2        0.56       51.37     54.21 o 
  -1 -11   2     1531.97     1559.41    163.98 o 
   0 -11   2        6.36       27.01     33.07 o 
   1 -11   2     2605.13     2388.43    124.01 o 
   2 -11   2      579.79      527.38    121.51 o 
   3 -11   2     2964.16     2750.42    391.70 o 
   4 -11   2       83.42      101.52     42.24 o 
   5 -11   2     3376.41     3218.73    147.03 o 
   6 -11   2      380.47      647.56     80.85 o 
   7 -11   2     1261.88     1244.84    107.77 o 
   8 -11   2      790.58      926.95    100.69 o 
   9 -11   2     1611.79     1756.88    130.38 o 
  10 -11   2     1402.02     1456.61    122.85 o 
  11 -11   2      390.58      491.85     83.87 o 
  12 -11   2     1022.07     1106.90    143.14 o 
  -6 -10   2      621.81      754.25    143.11 o 
  -5 -10   2      175.16      220.33     76.90 o 
  -4 -10   2      855.83      904.23    130.12 o 
  -3 -10   2      456.33      580.46     70.90 o 
  -2 -10   2     2948.22     2738.98    138.36 o 
  -1 -10   2        8.28       67.82     47.55 o 
   0 -10   2     2041.20     1962.32    106.91 o 
   1 -10   2        1.12       14.68     30.37 o 
   2 -10   2     3003.86     3215.76    164.18 o 
   3 -10   2     2248.41     2113.48    110.13 o 
   4 -10   2     2124.26     1791.55    102.97 o 
   5 -10   2      417.21      483.89     66.38 o 
   6 -10   2     4595.88     4676.27    172.96 o 
   7 -10   2     1376.86     1532.42    111.98 o 
   8 -10   2     1766.26     1822.24    122.83 o 
   9 -10   2      782.76      783.50     90.63 o 
  10 -10   2       87.15      112.56     63.74 o 
  11 -10   2     1311.69     1251.38    136.22 o 
  12 -10   2      109.34      183.34     85.86 o 
  -7  -9   2      888.84      855.02    148.85 o 
  -6  -9   2        1.63       27.70     51.44 o 
  -5  -9   2      543.42      733.08    117.06 o 
  -4  -9   2        0.59       28.69     27.82 o 
  -3  -9   2     4616.61     4487.85    128.10 o 
  -2  -9   2      693.55      757.76     55.87 o 
  -1  -9   2     1920.94     1806.60    158.14 o 
   0  -9   2       42.39       38.18     28.59 o 
   1  -9   2     3535.06     3394.86    133.91 o 
   2  -9   2     1409.45     1112.16     82.68 o 
   3  -9   2     1106.29      984.37     78.12 o 
   4  -9   2     3014.37     3189.54    128.20 o 
   5  -9   2      889.41      935.44     79.02 o 
   6  -9   2     4118.74     3825.89    147.75 o 
   7  -9   2      324.32      332.50     57.68 o 
   8  -9   2     2492.29     2206.25    117.36 o 
   9  -9   2      816.22      840.64     86.12 o 
  10  -9   2      712.98      979.48     96.05 o 
  11  -9   2       13.50       15.91     38.60 o 
  12  -9   2     1304.43     1518.65    201.47 o 
  -8  -8   2      606.06      965.02    166.98 o 
  -7  -8   2       68.33       27.90     70.17 o 
  -6  -8   2     2680.17     2540.92    181.49 o 
  -5  -8   2        1.01       27.90     28.62 o 
  -4  -8   2     1655.50     1599.66     90.72 o 
  -3  -8   2     1317.48     1238.46     62.72 o 
  -2  -8   2     1362.71     1365.44     62.75 o 
  -1  -8   2      221.13      193.60     30.84 o 
   0  -8   2     5041.47     4847.46    115.87 o 
   1  -8   2      720.24      731.23     41.67 o 
   2  -8   2     3758.78     3637.30    129.88 o 
   3  -8   2      784.70      755.89    151.02 o 
   4  -8   2     2975.55     2913.74    117.14 o 
   5  -8   2     4166.19     3879.69    137.57 o 
   6  -8   2       23.03       -6.67     21.47 o 
   7  -8   2     1483.48     1518.93     90.45 o 
   8  -8   2       37.91       51.81     30.31 o 
   9  -8   2     1996.87     1613.82     99.32 o 
  10  -8   2      177.35      187.99     48.46 o 
  11  -8   2     1769.97     1849.71    199.30 o 
  12  -8   2       23.33       26.25     59.02 o 
  13  -8   2     1011.42     1098.17    167.18 o 
  -9  -7   2      599.03      776.54    161.97 o 
  -8  -7   2       47.05      -37.26     68.65 o 
  -7  -7   2     1611.84     1571.94    177.86 o 
  -6  -7   2      172.89      263.00     72.94 o 
  -5  -7   2     1433.96     1741.99     96.26 o 
  -4  -7   2      344.29      408.06     41.19 o 
  -3  -7   2     2234.58     1962.04     74.55 o 
  -2  -7   2       74.47       57.84     21.07 o 
  -1  -7   2     1366.88     1142.15     52.36 o 
   0  -7   2     3401.08     3401.33     88.20 o 
   1  -7   2     4554.32     5117.05    108.90 o 
   2  -7   2     6322.12     6752.61    127.52 o 
   3  -7   2     1033.36      857.98     61.88 o 
   4  -7   2     3542.67     3578.42    124.04 o 
   5  -7   2      362.10      396.98     48.81 o 
   6  -7   2     5097.35     5106.24    430.38 o 
   7  -7   2      185.99      148.70     38.71 o 
   8  -7   2     2128.38     1863.79    101.26 o 
   9  -7   2        6.15       26.16     30.22 o 
  10  -7   2     1430.42     1676.73    176.21 o 
  11  -7   2        1.09       65.35     59.29 o 
  12  -7   2     1538.52     1559.48    188.41 o 
  13  -7   2       78.03      210.77     96.15 o 
  -9  -6   2       33.97      181.95     89.10 o 
  -8  -6   2      746.72      915.49    144.69 o 
  -7  -6   2      223.49      316.49     79.53 o 
  -6  -6   2     1047.33     1101.44     89.30 o 
  -5  -6   2      294.40      249.67     35.27 o 
  -4  -6   2     2494.54     2271.38     80.23 o 
  -3  -6   2     1802.62     1812.39    105.51 o 
  -2  -6   2     3231.04     3310.79     89.09 o 
  -1  -6   2      775.85      873.15     43.29 o 
   0  -6   2       90.24       21.76     18.33 o 
   1  -6   2    12940.02    13523.20    213.51 o 
   2  -6   2      670.63      596.59     38.13 o 
   3  -6   2     5801.23     5597.96    150.62 o 
   4  -6   2     2209.78     2443.29     95.76 o 
   5  -6   2     9462.75     9724.83    168.46 o 
   6  -6   2       47.64      118.31     21.26 o 
   7  -6   2     2940.71     2937.93     85.07 o 
   8  -6   2       64.09      111.68     36.06 o 
   9  -6   2     1835.32     1806.80     98.28 o 
  10  -6   2       10.97       25.26     46.89 o 
  11  -6   2      522.35      564.12    117.65 o 
  12  -6   2       77.14       93.91     57.31 o 
  13  -6   2      418.40      333.83    107.10 o 
 -10  -5   2       15.94      120.42     85.14 o 
  -9  -5   2      714.27      827.32    142.65 o 
  -8  -5   2       33.78        7.45     47.88 o 
  -7  -5   2     1420.17     1467.02    160.78 o 
  -6  -5   2      293.12      311.40     51.79 o 
  -5  -5   2     3069.01     2797.57     89.85 o 
  -4  -5   2     1368.23     1368.72     58.82 o 
  -3  -5   2     3901.81     3872.72     97.34 o 
  -2  -5   2     2389.26     1987.84    116.59 o 
  -1  -5   2     8528.54    10283.07    174.73 o 
   0  -5   2     9143.18    10078.84    213.12 o 
   1  -5   2     1358.04     1144.63     38.35 o 
   2  -5   2     1692.10     1469.65     42.36 o 
   3  -5   2     2234.76     2330.77     54.22 o 
   4  -5   2     9131.37     9760.96    163.18 o 
   5  -5   2      317.74      431.58     32.83 o 
   6  -5   2     3086.17     3111.92     83.57 o 
   7  -5   2        4.53       -2.36     20.37 o 
   8  -5   2     2190.17     2005.75     74.54 o 
   9  -5   2      363.91      377.37     54.83 o 
  10  -5   2     1895.78     2130.85    227.36 o 
  11  -5   2       99.96      179.05     65.88 o 
  12  -5   2      467.24      629.94    122.60 o 
  13  -5   2      246.28      210.57     89.89 o 
 -10  -4   2      856.00      902.90    154.71 o 
  -9  -4   2       89.70      180.76     80.19 o 
  -8  -4   2     1725.45     1717.82    146.67 o 
  -7  -4   2      136.38      204.98     48.14 o 
  -6  -4   2     1781.81     1647.08     68.35 o 
  -5  -4   2     1673.02     1635.41     63.95 o 
  -4  -4   2     6434.18     7110.92    142.92 o 
  -3  -4   2     5150.41     4933.47    106.98 o 
  -2  -4   2     2737.57     2503.70     65.92 o 
  -1  -4   2     4547.02     4140.17     85.83 o 
   0  -4   2     7201.26     7005.82    119.40 o 
   1  -4   2    16060.22    18240.84    259.65 o 
   2  -4   2      129.70      166.59     16.62 o 
   3  -4   2     8577.43     9861.92    157.92 o 
   4  -4   2      148.25      151.20     19.41 o 
   5  -4   2    14199.34    15512.55    243.78 o 
   6  -4   2     2033.62     2145.93     67.88 o 
   7  -4   2     5760.43     5029.96    296.34 o 
   8  -4   2      707.73      627.20     60.41 o 
   9  -4   2     2162.34     2113.71    142.45 o 
  10  -4   2     1055.60     1197.01    100.68 o 
  11  -4   2      756.65      892.84    130.25 o 
  12  -4   2      129.40      179.85     52.25 o 
 -11  -3   2      384.72      325.39    102.48 o 
 -10  -3   2      295.47      454.45    110.73 o 
  -9  -3   2     1138.40     1341.91    171.79 o 
  -8  -3   2      111.44      136.64     68.98 o 
  -7  -3   2     1642.26     1466.70     84.99 o 
  -6  -3   2     1396.21     1494.60     62.15 o 
  -5  -3   2     2728.30     2705.55     83.29 o 
  -4  -3   2     7986.69     8261.34    154.43 o 
  -3  -3   2      233.66      141.79     29.36 o 
  -2  -3   2     4566.36     4398.64     87.37 o 
  -1  -3   2     2894.58     2810.90     61.27 o 
   0  -3   2     5347.30     6746.34    109.18 o 
   1  -3   2      192.77      347.80     19.49 o 
   2  -3   2     4286.28     4201.77     77.23 o 
   3  -3   2     1679.41     2055.26     52.22 o 
   4  -3   2    13999.31    15121.05    230.52 o 
   5  -3   2      404.39      480.09     32.49 o 
   6  -3   2     2773.43     2665.06     75.64 o 
   7  -3   2      944.01      996.93     52.01 o 
   8  -3   2     2429.10     2271.37    119.86 o 
   9  -3   2      845.51      882.68     82.27 o 
  10  -3   2      121.01      227.13     47.00 o 
  11  -3   2     1148.19     1247.37    111.80 o 
  12  -3   2      462.01      400.33     73.83 o 
 -11  -2   2      262.75      212.88     90.28 o 
 -10  -2   2      714.94      550.73    119.04 o 
  -9  -2   2      195.92      246.32     83.95 o 
  -8  -2   2     2170.39     1975.36     99.46 o 
  -7  -2   2     1561.20     1544.30     66.60 o 
  -6  -2   2     1502.99     1421.03     58.79 o 
  -5  -2   2      905.24      827.22     43.01 o 
  -4  -2   2       54.72        6.08     11.38 o 
  -3  -2   2     2426.45     2646.37     63.14 o 
  -2  -2   2      859.97     1049.96     33.75 o 
  -1  -2   2    16937.18    20219.04    276.44 o 
   0  -2   2      468.00      198.97     14.18 o 
   1  -2   2    24326.28    28609.06    379.73 o 
   2  -2   2     2446.94     2496.10     53.28 o 
   3  -2   2    11845.92    12648.69    190.85 o 
   4  -2   2     3479.53     3842.16     93.79 o 
   5  -2   2     5778.67     6127.51    147.10 o 
   6  -2   2      828.29      800.05     45.27 o 
   7  -2   2     3262.48     2969.90    116.06 o 
   8  -2   2     2174.72     2045.83    102.43 o 
   9  -2   2     1410.03     1330.64    107.23 o 
  10  -2   2      721.07      716.11     81.52 o 
  11  -2   2      188.88      232.14     54.86 o 
  12  -2   2      947.48     1027.65    126.72 o 
 -12  -1   2       75.37       83.95     81.12 o 
 -11  -1   2      405.27      401.69    109.21 o 
 -10  -1   2      913.98      908.30    142.38 o 
  -9  -1   2      871.11     1070.01    140.27 o 
  -8  -1   2     3491.17     3444.35    103.71 o 
  -7  -1   2      380.35      327.13     41.67 o 
  -6  -1   2     7152.05     7413.04    149.18 o 
  -5  -1   2      147.74      123.08     20.20 o 
  -4  -1   2     6506.90     7318.70    131.66 o 
  -3  -1   2      201.61      335.12     22.21 o 
  -2  -1   2    16150.18    16825.92    235.85 o 
  -1  -1   2     1532.43     1639.76     47.44 o 
   0  -1   2     3819.44     6698.46     99.22 o 
   1  -1   2      315.55      269.84     18.35 o 
   2  -1   2    20827.75    22896.59    312.42 o 
   3  -1   2     1113.78     1290.95     36.09 o 
   4  -1   2    12596.15    14396.48    219.42 o 
   5  -1   2     2967.07     2831.70     71.34 o 
   6  -1   2     2793.59     2792.81     77.30 o 
   7  -1   2     1673.72     1486.42     82.03 o 
   8  -1   2     1583.86     1559.71     91.50 o 
   9  -1   2      985.19      920.60     89.25 o 
  10  -1   2       72.24      146.29     44.24 o 
  11  -1   2      620.05      655.01     86.24 o 
  12  -1   2       80.02      121.58     57.84 o 
 -12   0   2      571.32      367.99    105.85 o 
 -11   0   2      765.56      881.92    144.62 o 
 -10   0   2       97.30       67.73     60.01 o 
  -9   0   2      517.88      601.98     66.15 o 
  -8   0   2      152.20      164.59     29.35 o 
  -7   0   2     2801.04     2614.02    132.49 o 
  -6   0   2      512.28      553.48     43.53 o 
  -5   0   2     6335.07     6351.30    124.34 o 
  -4   0   2     1867.21     2424.34     62.91 o 
  -3   0   2    21458.57    21817.32    375.67 o 
  -2   0   2      480.46      668.88     34.44 o 
  -1   0   2     1814.80     2484.71     47.74 o 
   0   0   2     2916.14     2055.95     41.46 o 
   1   0   2     4738.68     5279.57     87.42 o 
   2   0   2    21213.57    24150.95    414.82 o 
   3   0   2     6429.37     7191.62    162.54 o 
   4   0   2     2081.89     1815.91     92.85 o 
   5   0   2     1703.60     1484.69     47.10 o 
   6   0   2      541.87      498.00     55.28 o 
   7   0   2      563.63      541.45     61.88 o 
   8   0   2     1659.12     1648.37     95.49 o 
   9   0   2      351.36      523.12     71.72 o 
  10   0   2      301.99      390.02     67.36 o 
  11   0   2      186.25      294.02     65.22 o 
 -12   1   2      764.52      675.44    133.08 o 
 -11   1   2      779.64      773.04    130.64 o 
 -10   1   2     2310.42     2270.53    168.96 o 
  -9   1   2      334.95      404.64     47.46 o 
  -8   1   2      363.80      339.23     38.55 o 
  -7   1   2       41.98       29.61     19.27 o 
  -6   1   2     3518.03     3246.30     86.28 o 
  -5   1   2      444.91      359.06     29.23 o 
  -4   1   2    13295.41    13243.00    255.51 o 
  -3   1   2     1166.15     1221.23     54.14 o 
  -2   1   2     5795.86     6336.72    104.68 o 
  -1   1   2      249.30      232.72     16.96 o 
   0   1   2     3560.42     3775.86     69.53 o 
   1   1   2     5539.86     5591.26     94.54 o 
   2   1   2     3288.64     3458.47     66.69 o 
   3   1   2     2302.24     2095.59     71.74 o 
   4   1   2     2895.77     2584.90     59.88 o 
   5   1   2     3248.13     3167.77    114.48 o 
   6   1   2     1959.16     1994.23     95.26 o 
   7   1   2     1770.34     1599.52    139.02 o 
   8   1   2      124.43      179.70     42.75 o 
   9   1   2     1677.78     1692.95    115.62 o 
  10   1   2       85.68      143.01     51.14 o 
  11   1   2     1066.01     1008.20    109.71 o 
 -12   2   2      407.08      429.59    108.55 o 
 -11   2   2     1744.77     1594.69    169.35 o 
 -10   2   2       20.13        2.88     22.78 o 
  -9   2   2     5218.01     4780.25    134.49 o 
  -8   2   2       79.78       88.08     25.59 o 
  -7   2   2     4171.37     3822.77    101.01 o 
  -6   2   2      312.69      358.93     41.42 o 
  -5   2   2     5954.00     5903.35    118.04 o 
  -4   2   2      746.71      910.54     36.69 o 
  -3   2   2    17235.89    18300.81    265.03 o 
  -2   2   2     2764.20     2969.82     69.18 o 
  -1   2   2     4183.32     4603.49     86.00 o 
   0   2   2     6188.74     5823.69    103.07 o 
   1   2   2     2445.34     2297.21     55.88 o 
   2   2   2     2545.19     2850.03    139.49 o 
   3   2   2     1991.18     1894.13     51.63 o 
   4   2   2      742.73      667.40     32.05 o 
   5   2   2      487.65      588.96    106.47 o 
   6   2   2     1839.77     1558.50     86.59 o 
   7   2   2      497.23      574.41     68.48 o 
   8   2   2     2159.41     2151.76    236.95 o 
   9   2   2        3.12       47.84     61.60 o 
  10   2   2      854.52      838.05     99.74 o 
  11   2   2       67.20       49.53     74.46 o 
 -10   3   2     1249.96     1096.03     69.69 o 
  -9   3   2      553.90      574.39     51.44 o 
  -8   3   2     1860.70     1630.81     85.77 o 
  -7   3   2      192.40      206.38     29.26 o 
  -6   3   2     4062.05     3858.53     96.99 o 
  -5   3   2        2.63       12.42     13.76 o 
  -4   3   2     5078.47     4936.23    100.52 o 
  -3   3   2     4017.53     3928.35     92.65 o 
  -2   3   2    12768.37    14647.27    220.82 o 
  -1   3   2     4921.49     5103.46     97.22 o 
   0   3   2     4124.18     3790.37     92.08 o 
   1   3   2     3714.82     3746.11     83.01 o 
   2   3   2      768.02      795.40     38.44 o 
   3   3   2     4132.84     3899.82    114.93 o 
   4   3   2     1165.03     1204.74     92.69 o 
   5   3   2     3036.98     3002.85    128.01 o 
   6   3   2      276.57      275.96     83.95 o 
   7   3   2     1281.88     1514.90    110.41 o 
   8   3   2      117.19      142.17     41.23 o 
   9   3   2      934.10     1058.61    111.98 o 
  10   3   2       16.55       10.07     48.99 o 
 -11   4   2     1237.33     1184.84     95.11 o 
 -10   4   2        9.45       40.16     44.71 o 
  -9   4   2     3923.68     3468.33    137.59 o 
  -8   4   2      360.53      399.27     41.62 o 
  -7   4   2     4935.65     5224.88    123.12 o 
  -6   4   2     1424.52     1452.46     57.20 o 
  -5   4   2     9191.01    10281.08    212.75 o 
  -4   4   2     3823.55     4152.43     99.76 o 
  -3   4   2      797.38      702.40     34.72 o 
  -2   4   2     5289.26     5575.70    107.12 o 
  -1   4   2     6363.15     6239.43    118.76 o 
   0   4   2     9714.88    10042.28    173.25 o 
   1   4   2      563.36      727.82     41.29 o 
   2   4   2     3801.79     3457.50     88.87 o 
   3   4   2      454.06      348.59     32.28 o 
   4   4   2     2973.53     2782.34    115.35 o 
   5   4   2        0.32       -9.65     21.40 o 
   6   4   2     1468.38     1363.62    267.72 o 
   7   4   2       14.74       22.60     29.24 o 
   8   4   2      608.10      632.76     82.69 o 
   9   4   2       63.46      115.89     51.51 o 
 -11   5   2       14.29       59.98     39.78 o 
 -10   5   2     1798.36     1762.69    106.99 o 
  -9   5   2      594.18      609.46     70.64 o 
  -8   5   2     3677.50     3450.42    402.18 o 
  -7   5   2     1283.02     1125.29     81.44 o 
  -6   5   2     2760.93     2509.73    106.94 o 
  -5   5   2     1262.64     1344.98     51.65 o 
  -4   5   2     7966.81     8949.29    157.64 o 
  -3   5   2     3125.86     3102.15     73.97 o 
  -2   5   2     3097.86     3203.35     95.30 o 
  -1   5   2     3117.33     3407.15    171.83 o 
   0   5   2      136.89       91.56     37.23 o 
   1   5   2     5165.53     4782.47    118.58 o 
   2   5   2       47.11       53.53     21.49 o 
   3   5   2     1401.42     1319.73    150.23 o 
   4   5   2      171.78      227.70     42.13 o 
   5   5   2      725.41      792.01     96.38 o 
   6   5   2       31.35       37.01     29.87 o 
   7   5   2      913.15     1224.65    111.92 o 
   8   5   2       83.65       69.34     43.21 o 
   9   5   2      221.49      284.90    122.20 o 
 -12   6   2        0.99      172.19     86.13 o 
 -11   6   2     1536.92     1465.85    128.90 o 
 -10   6   2       31.53       38.83     50.55 o 
  -9   6   2     1818.96     1628.90    103.22 o 
  -8   6   2      731.42      758.83     75.96 o 
  -7   6   2     1612.16     1436.96     85.71 o 
  -6   6   2     1384.76     1493.71     85.22 o 
  -5   6   2     1539.35     1503.28     84.85 o 
  -4   6   2     1365.01     1301.04     75.99 o 
  -3   6   2     2969.54     3012.14    115.72 o 
  -2   6   2     4185.85     4145.51     97.34 o 
  -1   6   2     1030.30     1087.68     50.79 o 
   0   6   2     3743.59     3710.71     99.74 o 
   1   6   2      681.46      762.57     50.55 o 
   2   6   2     4006.98     4195.06    145.05 o 
   3   6   2      514.62      488.75     60.65 o 
   4   6   2     1666.42     1580.96    107.20 o 
   5   6   2      175.03      149.69     69.61 o 
   6   6   2      898.51      948.79     97.61 o 
   7   6   2       43.48       73.28     40.52 o 
   8   6   2      468.88      567.58     94.11 o 
 -12   7   2     1705.14     1748.41    128.89 o 
 -11   7   2      349.25      362.08     65.73 o 
 -10   7   2     1016.65      920.08     94.05 o 
  -9   7   2      256.08      361.33     73.60 o 
  -8   7   2     2542.76     2510.14    167.24 o 
  -7   7   2     1502.48     1352.44    121.38 o 
  -6   7   2      624.11      693.52     72.21 o 
  -5   7   2     1644.86     1678.40     96.69 o 
  -4   7   2     1222.18     1251.31     83.32 o 
  -3   7   2     2241.30     1881.66     97.67 o 
  -2   7   2      235.95      258.75     46.50 o 
  -1   7   2     4052.31     3901.27    141.13 o 
   0   7   2        6.46        3.79     19.36 o 
   1   7   2     3657.46     3560.57    169.83 o 
   2   7   2       10.20       60.63     28.16 o 
   3   7   2     1390.90     1437.17     94.52 o 
   4   7   2      253.23      297.96     53.79 o 
   5   7   2      557.78      558.35    104.07 o 
   6   7   2       38.00       46.20     41.70 o 
   7   7   2      125.45      118.61     61.47 o 
 -12   8   2      344.52      385.86     76.28 o 
 -11   8   2      527.98      492.91     79.81 o 
 -10   8   2      955.20      973.94    100.32 o 
  -9   8   2      877.17     1071.25     98.12 o 
  -8   8   2      728.20      854.27     88.30 o 
  -7   8   2      184.80      188.99     51.22 o 
  -6   8   2      776.43      762.18     81.64 o 
  -5   8   2     1076.90     1120.69     94.16 o 
  -4   8   2     2804.04     2319.38    116.02 o 
  -3   8   2      195.64      184.86     47.32 o 
  -2   8   2     2864.72     2724.89    135.92 o 
  -1   8   2       47.68       63.36     33.14 o 
   0   8   2     3145.81     2853.34    331.95 o 
   1   8   2      249.49      366.61     89.16 o 
   2   8   2     1669.48     1808.85    106.64 o 
   3   8   2      141.14      217.58     77.29 o 
   4   8   2     1479.86     1533.44    119.66 o 
   5   8   2      103.27      143.85     47.69 o 
   6   8   2      664.16      654.44    143.77 o 
 -12   9   2      507.66      709.29    112.38 o 
 -11   9   2      649.22      810.71    104.41 o 
 -10   9   2      752.57      833.91    158.90 o 
  -9   9   2     1995.69     1975.72    141.10 o 
  -8   9   2      331.12      335.27     62.43 o 
  -7   9   2     2078.68     2015.85    185.48 o 
  -6   9   2      619.07      691.45     85.71 o 
  -5   9   2     4926.62     4757.91    180.03 o 
  -4   9   2      244.06      256.80     58.08 o 
  -3   9   2     2726.64     2358.39    123.74 o 
  -2   9   2       93.32      135.64     42.49 o 
  -1   9   2     2972.87     2688.49    131.11 o 
   0   9   2        2.03       90.59     78.87 o 
   1   9   2     1803.61     1876.62    164.34 o 
   2   9   2      191.13      151.48     69.58 o 
   3   9   2     1232.61     1516.28    188.61 o 
   4   9   2      548.38      538.99    121.41 o 
   5   9   2      557.02      744.36    147.13 o 
 -11  10   2      285.70      203.19     73.66 o 
 -10  10   2      720.93      731.37     97.53 o 
  -9  10   2      984.83     1233.56    168.83 o 
  -8  10   2     2230.55     2185.85    180.57 o 
  -7  10   2        5.72       19.36     44.73 o 
  -6  10   2     1823.93     1777.92    153.30 o 
  -5  10   2        4.43      -19.40     45.64 o 
  -4  10   2      938.82      975.92    100.43 o 
  -3  10   2      129.97      163.71     51.01 o 
  -2  10   2     1779.06     1876.13    118.54 o 
  -1  10   2      140.16      106.80     42.77 o 
   0  10   2     1342.09     1725.34    192.11 o 
   1  10   2      189.65      276.06     83.29 o 
   2  10   2      447.92      694.30    139.61 o 
   3  10   2      460.88      482.94    124.25 o 
   4  10   2       53.55      129.39     87.97 o 
 -10  11   2      447.55      433.52    170.18 o 
  -9  11   2     1830.60     1902.93    212.55 o 
  -8  11   2       17.61      -11.09     44.49 o 
  -7  11   2     1425.51     1600.56    192.44 o 
  -6  11   2        0.05       22.63     50.40 o 
  -5  11   2     1155.76     1101.51    110.87 o 
  -4  11   2      300.91      213.09     61.24 o 
  -3  11   2      144.60      221.17     56.56 o 
  -2  11   2      149.35      265.78     62.39 o 
  -1  11   2     1298.60     1426.59    176.21 o 
   0  11   2      342.46      602.70    117.85 o 
   1  11   2      511.74      829.10    149.37 o 
   2  11   2      466.79      337.59    119.63 o 
   3  11   2      334.47      593.27    146.08 o 
  -9  12   2        3.60       17.63     97.37 o 
  -8  12   2     1037.03     1276.89    183.86 o 
  -7  12   2       29.93       56.41     55.50 o 
  -6  12   2     1928.32     1430.35    170.54 o 
  -5  12   2       84.78       76.42     51.27 o 
  -4  12   2      852.59      742.70    125.47 o 
  -3  12   2      344.86      369.70     70.98 o 
  -2  12   2      539.02      555.88     85.60 o 
  -1  12   2      353.07      383.82    109.80 o 
   0  12   2      266.35      254.69    111.85 o 
   1  12   2      268.33      493.49    147.86 o 
  -7  13   2      448.16      428.72     77.23 o 
  -6  13   2      126.99       -7.78     51.72 o 
  -5  13   2      717.02      855.48    156.50 o 
  -4  13   2      243.87      234.36     63.07 o 
  -3  13   2      557.92      608.57    125.24 o 
  -2  13   2      310.74      154.58     94.17 o 
   1 -15   3      847.55      881.86    108.98 o 
   2 -15   3       94.50      145.67     59.98 o 
   3 -15   3      548.52      555.82     90.80 o 
   4 -15   3       39.38       94.96     57.82 o 
   5 -15   3     1365.56     1393.32    199.49 o 
   6 -15   3      713.83      708.76    103.48 o 
   7 -15   3      829.81      649.62    100.43 o 
   8 -15   3      492.91      372.01     87.12 o 
  -1 -14   3       32.50      102.55     65.62 o 
   0 -14   3     1018.31     1156.60    111.03 o 
   1 -14   3      367.17      459.23     75.32 o 
   2 -14   3      797.39      960.56    105.61 o 
   3 -14   3      543.54      501.38    118.08 o 
   4 -14   3     1115.54     1141.63    131.86 o 
   5 -14   3      560.25      515.20     82.99 o 
   6 -14   3      696.52      673.65     93.92 o 
   7 -14   3     1728.93     1616.98    182.74 o 
   8 -14   3      489.91      524.62    136.51 o 
   9 -14   3      914.90      698.20    104.17 o 
  10 -14   3       76.93      158.28    103.67 o 
  -1 -13   3      563.68      698.69    141.39 o 
   0 -13   3      176.24      244.58     56.07 o 
   1 -13   3      916.69      915.62    106.04 o 
   2 -13   3      591.11      616.37     83.82 o 
   3 -13   3      142.49      234.65     60.47 o 
   4 -13   3      612.46      866.15    129.85 o 
   5 -13   3      316.52      357.00     72.05 o 
   6 -13   3     1350.54     1228.24    182.12 o 
   7 -13   3       69.02       77.14     38.98 o 
   8 -13   3     1218.17     1160.90    114.19 o 
   9 -13   3       61.87       23.41     46.44 o 
  10 -13   3     1257.48     1196.96    173.64 o 
  11 -13   3       12.55       79.07     88.96 o 
  -2 -12   3      917.45      818.94    120.82 o 
  -1 -12   3      668.86      702.50     78.87 o 
   0 -12   3      672.63      717.94     81.79 o 
   1 -12   3     1688.62     2000.14    116.71 o 
   2 -12   3      261.20      361.18     61.82 o 
   3 -12   3     1223.47     1182.66    104.34 o 
   4 -12   3      155.30      143.36     89.39 o 
   5 -12   3     1449.57     1543.45    125.66 o 
   6 -12   3       11.29       11.66     34.00 o 
   7 -12   3     2133.60     1845.51    118.03 o 
   8 -12   3      198.22      250.19     56.76 o 
   9 -12   3     3158.52     2864.13    208.73 o 
  10 -12   3      138.87      165.63    110.43 o 
  11 -12   3     1136.52      936.69    119.79 o 
  -3 -11   3      696.38      732.75    114.55 o 
  -2 -11   3      853.00      769.85     78.94 o 
  -1 -11   3     1056.10     1030.43     88.45 o 
   0 -11   3     2402.50     2158.90    135.99 o 
   1 -11   3      792.90      795.14    109.54 o 
   2 -11   3     4137.33     3975.85    160.52 o 
   3 -11   3      147.31      109.81     54.44 o 
   4 -11   3     3522.82     3644.89    154.00 o 
   5 -11   3      897.61      935.57    108.22 o 
   6 -11   3      317.82      405.88     63.24 o 
   7 -11   3       65.65      154.56     40.66 o 
   8 -11   3     2265.51     1948.89    118.15 o 
   9 -11   3       24.45       -6.83     36.22 o 
  10 -11   3     1558.63     1539.87    121.67 o 
  11 -11   3      109.22       75.80     43.60 o 
  12 -11   3      940.75     1249.26    188.74 o 
  -6 -10   3      627.56      828.31    145.68 o 
  -5 -10   3      425.43      680.98    117.72 o 
  -4 -10   3      431.84      525.34    103.47 o 
  -3 -10   3      112.98       92.35     29.48 o 
  -2 -10   3      851.67      885.58     62.82 o 
  -1 -10   3      985.42      899.63     77.64 o 
   0 -10   3     1092.34     1055.55     84.32 o 
   1 -10   3     2839.35     2879.61    126.24 o 
   2 -10   3      118.06      112.98     59.58 o 
   3 -10   3     1654.00     1571.69     97.21 o 
   4 -10   3      875.02      788.39     75.56 o 
   5 -10   3     2392.42     2288.69    113.20 o 
   6 -10   3      841.82      861.62    167.94 o 
   7 -10   3     1454.79     1413.13    105.04 o 
   8 -10   3       36.84       75.33     42.44 o 
   9 -10   3     1407.50     1473.70    213.21 o 
  10 -10   3      354.12      410.00    124.35 o 
  11 -10   3      936.38     1200.85    179.64 o 
  12 -10   3      404.37      379.86    115.87 o 
  -7  -9   3      704.89      960.54    165.07 o 
  -6  -9   3      775.22      808.92    129.39 o 
  -5  -9   3      603.66      585.75    105.65 o 
  -4  -9   3      886.96      946.40     83.53 o 
  -3  -9   3     1966.95     1787.02    148.20 o 
  -2  -9   3     2717.79     2441.32    161.68 o 
  -1  -9   3     1196.90      984.90     75.64 o 
   0  -9   3     3808.59     3740.89    103.80 o 
   1  -9   3      202.62      237.78     61.50 o 
   2  -9   3     5793.43     5925.68    181.50 o 
   3  -9   3       17.30       14.83     24.20 o 
   4  -9   3     4048.40     4101.00    215.12 o 
   5  -9   3     1181.58      967.90     76.96 o 
   6  -9   3     3950.64     3734.83    218.29 o 
   7  -9   3      296.74      280.39     93.51 o 
   8  -9   3     2780.10     2645.89    126.19 o 
   9  -9   3      434.33      458.84     67.33 o 
  10  -9   3      618.59      684.72    102.22 o 
  11  -9   3      320.99      406.44    112.05 o 
  12  -9   3      786.44      969.44    170.28 o 
  -8  -8   3      400.86      454.65    127.15 o 
  -7  -8   3      265.89      337.65     90.68 o 
  -6  -8   3     1488.84     1365.65    163.82 o 
  -5  -8   3      596.00      687.91    113.17 o 
  -4  -8   3      392.92      406.48     43.70 o 
  -3  -8   3     4162.92     3899.64    144.47 o 
  -2  -8   3      310.11      224.98     33.17 o 
  -1  -8   3     4980.60     4823.06    153.22 o 
   0  -8   3      399.78      549.29     41.63 o 
   1  -8   3     2848.88     2464.29    102.33 o 
   2  -8   3      147.44      168.96     23.26 o 
   3  -8   3     6203.13     5470.67    248.29 o 
   4  -8   3        5.37       24.65     23.15 o 
   5  -8   3     5798.98     5909.11    201.77 o 
   6  -8   3     3959.93     4132.40    147.86 o 
   7  -8   3      752.55      786.49     72.71 o 
   8  -8   3     1624.81     1426.21     95.18 o 
   9  -8   3     1195.43     1224.36    264.35 o 
  10  -8   3      375.06      375.38     97.80 o 
  11  -8   3      713.11     1108.65    169.03 o 
  12  -8   3      411.50      372.21    110.07 o 
  -9  -7   3      281.58      382.04    124.38 o 
  -8  -7   3      116.15      150.69     77.75 o 
  -7  -7   3      289.90      349.20     89.36 o 
  -6  -7   3     1469.21     1725.07    169.95 o 
  -5  -7   3     1016.74      919.62     95.04 o 
  -4  -7   3      834.03      812.25     55.11 o 
  -3  -7   3      186.98      205.86     37.08 o 
  -2  -7   3     2117.51     2068.43     72.64 o 
  -1  -7   3       73.69       60.89     30.83 o 
   0  -7   3     6152.82     6284.44    129.76 o 
   1  -7   3      595.52      824.82     47.07 o 
   2  -7   3    11496.17    11853.77    197.69 o 
   3  -7   3      377.70      368.94     39.62 o 
   4  -7   3     5749.88     6013.76    143.46 o 
   5  -7   3     4943.92     4857.79    104.43 o 
   6  -7   3     2203.12     2061.96    108.09 o 
   7  -7   3      249.24      161.94     40.02 o 
   8  -7   3     1026.43      947.99     77.92 o 
   9  -7   3     1739.16     1725.23     98.71 o 
  10  -7   3      846.47     1045.87    150.76 o 
  11  -7   3      933.75      794.87    141.59 o 
  13  -7   3      617.35      664.49    147.46 o 
  -9  -6   3      720.68      841.96    162.89 o 
  -8  -6   3      420.56      476.34    108.35 o 
  -7  -6   3     2108.80     1940.26    158.41 o 
  -6  -6   3       63.27      180.57     64.76 o 
  -5  -6   3     1692.57     1692.39     71.20 o 
  -4  -6   3       64.67       79.28     23.56 o 
  -3  -6   3     6536.21     6135.54    134.70 o 
  -2  -6   3        6.35       30.54     16.45 o 
  -1  -6   3     7508.50     7343.01    141.92 o 
   0  -6   3      418.67      503.71     35.41 o 
   1  -6   3    17850.29    20767.33    307.01 o 
   2  -6   3     3830.01     4219.74    103.31 o 
   3  -6   3    10957.38    11872.27    191.05 o 
   4  -6   3     3071.96     3236.72     77.33 o 
   5  -6   3     3379.95     3015.77     78.56 o 
   6  -6   3     2436.06     2379.26     74.16 o 
   7  -6   3      695.55      676.90     54.95 o 
   8  -6   3     1550.32     1398.38     65.03 o 
   9  -6   3      530.34      582.58     67.75 o 
  10  -6   3     1014.59     1110.57    152.01 o 
  12  -6   3      821.16      898.28    147.86 o 
  13  -6   3       17.33       76.90     80.46 o 
 -10  -5   3      452.60      339.44    115.41 o 
  -9  -5   3      264.32      352.43    110.79 o 
  -8  -5   3     1500.60     1625.09    184.59 o 
  -7  -5   3       62.58       68.19     48.54 o 
  -6  -5   3     2133.69     2067.13     98.94 o 
  -5  -5   3       10.06       44.00     19.91 o 
  -4  -5   3     3214.17     2818.25     83.20 o 
  -3  -5   3       20.37       17.31     15.43 o 
  -2  -5   3     5383.28     5695.95    117.24 o 
  -1  -5   3        2.26       -5.82     11.56 o 
   0  -5   3     4299.63     4459.36     92.13 o 
   1  -5   3      113.17       56.95     14.16 o 
   2  -5   3     6413.82     6891.64    122.61 o 
   3  -5   3     5262.14     5184.76    101.16 o 
   4  -5   3     2887.92     2856.93     71.55 o 
   5  -5   3      699.26      603.73     40.61 o 
   6  -5   3     1513.12     1456.00     57.13 o 
   7  -5   3     3723.71     3629.18     98.73 o 
   8  -5   3       79.17       95.36     26.43 o 
   9  -5   3     2487.75     2541.54    116.26 o 
  10  -5   3      178.62      247.69     50.18 o 
  11  -5   3      905.79     1014.20    100.19 o 
  12  -5   3        4.63      -21.83     50.52 o 
 -10  -4   3       32.33      -49.72     52.30 o 
  -9  -4   3     1166.04     1224.39    177.47 o 
  -8  -4   3      533.03      704.72    122.66 o 
  -7  -4   3     2198.00     1883.18    204.60 o 
  -6  -4   3      176.85      202.38     31.14 o 
  -5  -4   3     2608.40     2638.57     81.27 o 
  -4  -4   3     1757.26     1782.74     80.17 o 
  -3  -4   3     6970.75     7656.73    142.29 o 
  -2  -4   3      500.16      461.64     34.04 o 
  -1  -4   3     3530.68     4365.36     87.35 o 
   0  -4   3      130.22      110.45     15.91 o 
   1  -4   3    22951.04    25453.19    352.57 o 
   2  -4   3     1113.21     1064.96     43.28 o 
   3  -4   3     2481.71     1978.18    109.82 o 
   4  -4   3     6236.14     6513.83    121.81 o 
   5  -4   3     8139.60     8614.43    157.05 o 
   6  -4   3     1005.37      948.19     71.98 o 
   7  -4   3     1011.29     1001.59     58.56 o 
   8  -4   3     3889.83     3310.99    175.03 o 
   9  -4   3       19.23       66.79     28.30 o 
  10  -4   3     1014.71     1030.39    141.36 o 
  11  -4   3       74.54       74.02     40.99 o 
  12  -4   3     1162.89     1289.12    121.92 o 
 -11  -3   3      176.57      214.66     95.30 o 
 -10  -3   3      673.34      783.07    145.48 o 
  -9  -3   3       23.47       14.90     59.55 o 
  -8  -3   3     2465.64     2677.83    187.29 o 
  -7  -3   3        5.25       39.48     28.64 o 
  -6  -3   3     3645.28     3531.73    174.22 o 
  -5  -3   3      204.77      262.21     29.57 o 
  -4  -3   3     2906.61     3606.70     87.07 o 
  -3  -3   3     2540.06     2403.39     62.51 o 
  -2  -3   3     8087.59     8428.71    139.15 o 
  -1  -3   3       94.76       85.14     17.53 o 
   0  -3   3     2526.91     2795.62     77.32 o 
   1  -3   3      130.94       35.50     10.87 o 
   2  -3   3       22.31      113.24     23.75 o 
   3  -3   3     3630.24     4164.16     90.19 o 
   4  -3   3     4431.21     4928.76     99.82 o 
   5  -3   3     9581.17    10381.49    178.89 o 
   6  -3   3       23.64       31.85     18.29 o 
   7  -3   3     6514.08     6408.42    185.28 o 
   8  -3   3        5.97       15.66     23.87 o 
   9  -3   3     1991.01     1918.90    107.27 o 
  10  -3   3       58.15      126.10     39.14 o 
  11  -3   3      381.98      528.40     78.00 o 
  12  -3   3      274.59      289.90     76.47 o 
 -11  -2   3     1031.06     1176.98    177.60 o 
 -10  -2   3       37.02       15.30     66.34 o 
  -9  -2   3      872.07      762.43    130.64 o 
  -8  -2   3       35.87       59.02     31.32 o 
  -7  -2   3     2919.01     2943.48     92.34 o 
  -6  -2   3      424.85      418.24     37.15 o 
  -5  -2   3     5247.13     5212.80    113.41 o 
  -4  -2   3     5756.81     5735.24    113.53 o 
  -3  -2   3     1466.20     1071.46     44.39 o 
  -2  -2   3     9345.37    10396.04    158.24 o 
  -1  -2   3     1902.38     1980.76     61.10 o 
   0  -2   3      216.47       47.45     18.78 o 
   1  -2   3    14282.83    14083.28    202.82 o 
   2  -2   3     6562.46     7054.09    155.02 o 
   3  -2   3      585.18      716.31     38.65 o 
   4  -2   3     9459.34     9452.18    164.79 o 
   5  -2   3      441.35      319.60     25.10 o 
   6  -2   3     5414.57     5352.67    159.31 o 
   7  -2   3      107.43      138.93     35.03 o 
   8  -2   3     3132.54     2914.52    126.31 o 
   9  -2   3        1.41        1.62     52.49 o 
  10  -2   3     1345.56     1374.35    180.70 o 
  11  -2   3       28.93       26.32     36.53 o 
  12  -2   3     1186.85     1109.17    117.76 o 
 -12  -1   3      509.45      775.09    145.88 o 
 -11  -1   3       19.05       46.43     66.48 o 
 -10  -1   3     1646.65     2066.16    200.02 o 
  -9  -1   3       29.45       45.57     49.66 o 
  -8  -1   3     5368.38     5409.73    171.70 o 
  -7  -1   3     1649.78     1633.25     65.43 o 
  -6  -1   3     5313.94     5535.66    123.28 o 
  -5  -1   3      531.47      485.73     33.44 o 
  -4  -1   3     6138.65     6144.42    116.24 o 
  -3  -1   3    16228.78    18439.69    266.28 o 
  -2  -1   3       79.43       83.92      9.21 o 
  -1  -1   3     4121.02     4006.03     72.50 o 
   0  -1   3     5962.53     5294.27     88.43 o 
   1  -1   3    31478.98    32980.23    439.34 o 
   2  -1   3    34516.91    39063.48    520.72 o 
   3  -1   3     5503.72     4710.93    121.52 o 
   4  -1   3     1671.93     1315.05     52.06 o 
   5  -1   3     3227.18     3412.45    138.90 o 
   6  -1   3      118.77      118.82     32.92 o 
   7  -1   3     2609.45     2639.19    122.60 o 
   8  -1   3        3.86       13.73     26.33 o 
   9  -1   3     1328.61     1208.15    146.01 o 
  10  -1   3      391.19      447.51     72.17 o 
  11  -1   3      477.35      487.09     78.77 o 
  12  -1   3      217.25      218.13     95.26 o 
 -11   0   3     1204.76     1328.00    168.83 o 
 -10   0   3      149.76      253.83     83.56 o 
  -9   0   3     1359.64     1336.50    129.88 o 
  -8   0   3     2090.18     2195.33     81.10 o 
  -7   0   3     3479.41     3121.24    144.36 o 
  -6   0   3      428.03      538.49     38.86 o 
  -5   0   3     7946.18     8311.93    152.32 o 
  -4   0   3    11204.71    12141.39    194.08 o 
  -3   0   3       69.89       72.96     13.23 o 
  -2   0   3      129.86      159.26     30.24 o 
  -1   0   3     6003.06     6618.89    122.02 o 
   0   0   3     2165.85     2055.85     50.12 o 
   1   0   3    56361.35    65280.18    847.31 o 
   2   0   3     3765.15     4202.90    111.04 o 
   3   0   3     2736.72     2734.32     93.81 o 
   4   0   3     5431.57     5337.35    200.19 o 
   5   0   3      187.63      155.02     33.37 o 
   6   0   3     2143.72     1894.73     93.78 o 
   7   0   3       84.87       43.88     26.64 o 
   8   0   3     1487.58     1442.77    106.23 o 
   9   0   3      356.37      345.91     61.75 o 
  10   0   3      238.78      304.66     64.88 o 
  11   0   3      348.73      379.62     74.10 o 
 -12   1   3     1092.46     1051.87    142.38 o 
 -10   1   3     1515.19     1340.66    128.66 o 
  -9   1   3     1156.51     1315.86    103.31 o 
  -8   1   3      229.79      211.79     38.02 o 
  -7   1   3      654.55      723.59     47.46 o 
  -6   1   3     5563.91     5572.74    121.49 o 
  -5   1   3     9011.55     8928.92    160.59 o 
  -4   1   3     1794.72     1916.63     55.94 o 
  -3   1   3     8051.76     8036.05    158.13 o 
  -2   1   3     3110.18     3418.16     72.20 o 
  -1   1   3     6655.56     6501.06    112.97 o 
   0   1   3     3362.87     2797.82     62.56 o 
   1   1   3     5585.00     6148.20    108.02 o 
   2   1   3     2001.73     2293.62     83.04 o 
   3   1   3     1703.52     1725.85    152.21 o 
   4   1   3      360.69      363.60     45.48 o 
   5   1   3     2376.21     2200.83    250.34 o 
   6   1   3      343.62      426.44     55.28 o 
   7   1   3     2296.12     2178.84    111.07 o 
   8   1   3      259.93      230.56     75.18 o 
   9   1   3     1040.08      935.03     97.94 o 
  10   1   3      446.58      411.06     72.02 o 
  11   1   3      250.21      244.24     75.71 o 
 -12   2   3      161.15      392.13     84.22 o 
 -11   2   3      973.84     1145.52    137.30 o 
 -10   2   3      206.43      306.21     51.05 o 
  -9   2   3     4556.83     4379.02    121.88 o 
  -8   2   3      126.34      164.84     29.19 o 
  -7   2   3     1447.02     1547.09     62.56 o 
  -6   2   3     3010.87     2934.98     82.34 o 
  -5   2   3      725.51      605.58     37.86 o 
  -4   2   3    13472.58    14707.62    231.22 o 
  -3   2   3       16.09       98.30     17.38 o 
  -2   2   3     6463.14     5732.80    107.77 o 
  -1   2   3       95.45       85.19     16.79 o 
   0   2   3     9169.55    10243.40    167.00 o 
   1   2   3      225.36      312.96     26.92 o 
   2   2   3     6880.23     6669.81    125.39 o 
   3   2   3      130.98      151.86     16.14 o 
   4   2   3     1696.64     1760.02     86.37 o 
   5   2   3     1329.35     1279.04    101.82 o 
   6   2   3     1596.12     1702.40     95.56 o 
   7   2   3       68.70      128.34     36.66 o 
   8   2   3     1110.28     1191.70    107.10 o 
   9   2   3      833.35      936.84    104.53 o 
  10   2   3      177.97      182.86     80.98 o 
 -11   3   3      395.59      463.55     98.72 o 
 -10   3   3       27.21       28.50     31.63 o 
  -9   3   3     1253.43     1148.39     61.05 o 
  -8   3   3     4836.80     4772.66    123.13 o 
  -7   3   3     1265.34     1180.46     54.83 o 
  -6   3   3     1341.42     1145.92     58.21 o 
  -5   3   3     2483.14     2315.41     83.11 o 
  -4   3   3      125.09      118.64     20.39 o 
  -3   3   3     5508.74     5656.84    112.36 o 
  -2   3   3     1198.25     1579.91     61.82 o 
  -1   3   3    13115.44    13895.75    219.00 o 
   0   3   3     1887.82     2228.88     63.44 o 
   1   3   3     3775.30     3501.79     84.08 o 
   2   3   3      391.80      399.02     32.96 o 
   3   3   3     4525.42     4797.93    148.69 o 
   4   3   3      283.32      324.83     47.80 o 
   5   3   3     1455.66     1386.62     89.26 o 
   6   3   3      313.28      316.37     82.04 o 
   7   3   3      901.16      887.99    131.63 o 
   8   3   3      490.26      470.04     69.78 o 
   9   3   3      135.51      185.18     70.20 o 
  10   3   3      203.07      213.41     94.70 o 
 -10   4   3     1143.17     1086.30    120.55 o 
  -9   4   3      250.69      178.92     43.55 o 
  -8   4   3     2336.02     2199.88    105.67 o 
  -7   4   3      748.30      774.10     71.13 o 
  -6   4   3     5846.94     5709.17    189.86 o 
  -5   4   3     1133.74     1273.62     52.55 o 
  -4   4   3    15111.17    15898.71    302.40 o 
  -3   4   3      152.85      236.60     26.96 o 
  -2   4   3     6606.27     6646.53    128.66 o 
  -1   4   3      127.99      248.93     57.38 o 
   0   4   3     8569.09     9071.15    166.07 o 
   1   4   3      301.22      436.31     34.84 o 
   2   4   3     4225.76     4284.37    104.38 o 
   3   4   3      588.85      458.66     56.75 o 
   4   4   3     1144.06     1256.64     91.49 o 
   5   4   3     1312.07     1375.50     99.92 o 
   6   4   3      809.56      893.89     88.99 o 
   7   4   3      615.44      581.37     74.80 o 
   8   4   3      103.21      107.51     44.80 o 
   9   4   3      407.52      557.76    151.29 o 
 -12   5   3      739.34      765.59    132.95 o 
 -11   5   3     1006.29      890.70    130.91 o 
 -10   5   3      323.45      249.28     51.70 o 
  -9   5   3     2424.45     2318.83    117.61 o 
  -8   5   3      572.86      678.76     72.03 o 
  -7   5   3     2850.85     2724.48    117.38 o 
  -6   5   3       72.53       86.65     38.91 o 
  -5   5   3     5429.54     5159.53    346.76 o 
  -4   5   3       88.89      105.56     23.39 o 
  -3   5   3     6787.87     6711.29    132.89 o 
  -2   5   3      144.45      236.55     28.11 o 
  -1   5   3     3713.13     3809.81     96.51 o 
   0   5   3     4218.72     4333.24    109.79 o 
   1   5   3     2241.27     2440.83     79.40 o 
   2   5   3      616.94      522.30     59.85 o 
   3   5   3     1060.45     1089.05    145.15 o 
   4   5   3     2893.41     3069.30    133.70 o 
   5   5   3      105.71      141.13     40.78 o 
   6   5   3      724.45      659.54     81.43 o 
   7   5   3      204.33      140.18     64.60 o 
   8   5   3      663.26      841.95    106.05 o 
 -12   6   3     1636.41     1593.44    176.68 o 
 -11   6   3      185.88      283.84     91.87 o 
 -10   6   3     1223.17     1317.35    106.41 o 
  -9   6   3        1.69       13.96     31.52 o 
  -8   6   3     1836.60     1816.26    150.39 o 
  -7   6   3        1.62      -11.08     36.96 o 
  -6   6   3     2551.91     2426.74    126.16 o 
  -5   6   3       13.70       13.63     26.14 o 
  -4   6   3     2799.53     2233.66    151.09 o 
  -3   6   3       18.64       36.62     28.11 o 
  -2   6   3     5234.84     5288.09    134.96 o 
  -1   6   3     1299.42     1373.23     59.26 o 
   0   6   3     1554.20     1434.33     62.63 o 
   1   6   3     1322.16     1259.54     62.14 o 
   2   6   3     1955.91     1862.20     96.87 o 
   3   6   3     1122.71     1096.05     92.36 o 
   4   6   3      203.73      192.22     50.48 o 
   5   6   3      928.02     1114.83    104.09 o 
   6   6   3      182.15      252.55     54.49 o 
   7   6   3      407.62      432.64     76.96 o 
   8   6   3        8.87       40.89     58.29 o 
 -12   7   3       32.55      107.69     92.20 o 
 -11   7   3     1765.08     1679.03    126.65 o 
 -10   7   3       41.81       84.79     43.90 o 
  -9   7   3     1650.25     1661.99    108.79 o 
  -8   7   3        8.88       39.24     33.42 o 
  -7   7   3      824.98     1011.11    214.07 o 
  -6   7   3      378.85      394.03     62.46 o 
  -5   7   3     3242.06     3004.66    129.33 o 
  -4   7   3      474.42      665.05     70.73 o 
  -3   7   3     2221.22     2201.70    139.78 o 
  -2   7   3      776.74      809.22     73.98 o 
  -1   7   3     1253.29     1098.80     83.30 o 
   0   7   3     2111.65     2179.44    111.98 o 
   1   7   3      960.52     1114.95     91.31 o 
   2   7   3     1167.35     1300.12     98.74 o 
   3   7   3       46.26       71.12     33.29 o 
   4   7   3     1200.51     1424.25    116.35 o 
   5   7   3       30.05      126.82     44.73 o 
   6   7   3      659.93      631.64     88.72 o 
   7   7   3       18.47        8.08     57.07 o 
 -12   8   3      863.00     1079.44    178.59 o 
 -11   8   3       35.25       43.79    101.69 o 
 -10   8   3     1919.98     1868.15    123.01 o 
  -9   8   3      139.41      185.25     52.48 o 
  -8   8   3     1493.91     1351.51    102.28 o 
  -7   8   3      697.63      764.42    120.32 o 
  -6   8   3      788.11      778.32     89.43 o 
  -5   8   3      679.25      857.59     86.61 o 
  -4   8   3     1262.90     1440.69    247.73 o 
  -3   8   3      576.17      769.94    101.86 o 
  -2   8   3     2831.57     2523.61    123.14 o 
  -1   8   3     2565.83     2553.51    252.22 o 
   0   8   3      604.46      583.72     67.73 o 
   1   8   3     1869.56     1954.37    194.81 o 
   2   8   3      102.71       98.20     58.76 o 
   3   8   3      816.36      984.07    135.92 o 
   4   8   3       54.10      134.91     48.77 o 
   5   8   3      306.74      315.46     70.46 o 
   6   8   3       55.29      256.21    111.12 o 
 -11   9   3     1459.59     1499.43    152.51 o 
 -10   9   3      100.56       92.81     54.71 o 
  -9   9   3     2291.56     1769.52    182.81 o 
  -8   9   3      396.81      347.48     65.76 o 
  -7   9   3     1074.66     1166.39    104.54 o 
  -6   9   3      550.39      586.89     84.79 o 
  -5   9   3     1922.55     1846.05    120.87 o 
  -4   9   3      193.52      176.81     87.81 o 
  -3   9   3      528.36      576.16     77.49 o 
  -2   9   3     1225.59     1331.13    104.39 o 
  -1   9   3     2426.44     2260.15    121.76 o 
   0   9   3      651.21      654.21    122.27 o 
   1   9   3      181.69      251.46     80.72 o 
   2   9   3      686.51      725.50    133.22 o 
   3   9   3       33.79      168.43     84.28 o 
   4   9   3      641.34      550.21    136.38 o 
   5   9   3       37.59      114.16     96.35 o 
 -11  10   3      104.42       99.92     95.13 o 
 -10  10   3     1292.68     1301.29    181.09 o 
  -9  10   3      105.09       72.33     53.79 o 
  -8  10   3     1432.73     1332.48    176.68 o 
  -7  10   3      938.39      894.63    136.35 o 
  -6  10   3      943.24      943.79    104.63 o 
  -5  10   3     1094.62     1211.43    114.51 o 
  -4  10   3      709.13      814.41    164.05 o 
  -3  10   3      536.57      560.30     83.89 o 
  -2  10   3       87.97       39.49     45.52 o 
  -1  10   3      822.88      861.61    134.80 o 
   0  10   3      351.68      396.08     96.28 o 
   1  10   3      739.60      888.85    147.86 o 
   2  10   3        0.06      -37.72     62.06 o 
   3  10   3      904.15      837.15    165.46 o 
 -10  11   3      198.82      172.52     85.34 o 
  -9  11   3     1081.48     1321.34    185.18 o 
  -8  11   3     1096.48     1212.13    176.54 o 
  -7  11   3      497.86      525.09     85.69 o 
  -6  11   3     1328.51     1237.58    122.12 o 
  -5  11   3      202.51      208.81     65.11 o 
  -4  11   3     1055.44      891.47    102.12 o 
  -3  11   3       55.96       74.87     50.23 o 
  -2  11   3     1089.42     1079.24    140.47 o 
  -1  11   3       28.48      158.80     77.95 o 
   0  11   3      594.96      584.23    124.31 o 
   1  11   3        0.45       43.00     90.28 o 
   2  11   3      693.80      896.24    175.55 o 
  -8  12   3      231.33      243.73     65.11 o 
  -7  12   3      938.67      679.58    100.54 o 
  -6  12   3      271.25      269.82     73.27 o 
  -5  12   3      951.11      951.25    106.06 o 
  -4  12   3       29.87       31.06     46.98 o 
  -3  12   3      895.05     1132.13    154.85 o 
  -2  12   3       24.09       89.95     78.28 o 
  -5  13   3        0.73       59.75     67.99 o 
  -4  13   3      947.79      666.80    137.50 o 
   3 -16   4      466.46      468.12     93.65 o 
   4 -16   4      221.30      215.80     70.05 o 
   5 -16   4     1178.37     1230.99    193.29 o 
   6 -16   4       16.23       66.34     71.62 o 
   0 -15   4      404.20      488.68    121.54 o 
   1 -15   4       83.62      136.37     56.26 o 
   2 -15   4      930.87      986.83    109.27 o 
   3 -15   4       24.00       55.47     68.65 o 
   4 -15   4      457.28      511.56     83.01 o 
   5 -15   4      120.55      268.54     72.65 o 
   6 -15   4     1601.89     1473.07    130.21 o 
   7 -15   4       49.38       65.62     78.05 o 
   8 -15   4     1065.71     1222.03    131.82 o 
  -1 -14   4      789.35      918.66    144.82 o 
   0 -14   4       77.30      121.75     43.43 o 
   1 -14   4      845.14      804.62     93.10 o 
   2 -14   4       33.63       33.48     37.34 o 
   3 -14   4     1299.16     1334.99    120.89 o 
   4 -14   4       74.21       70.46     56.81 o 
   5 -14   4     1105.50     1065.59    111.63 o 
   6 -14   4       41.11       93.91     44.10 o 
   7 -14   4     1670.17     1660.49    135.33 o 
   8 -14   4      217.67      317.13     95.66 o 
   9 -14   4      953.44      746.14    154.91 o 
  10 -14   4      212.26      325.78    118.18 o 
  -2 -13   4     1344.30     1344.75    156.10 o 
  -1 -13   4        1.03       -3.01     32.77 o 
   0 -13   4      937.68      798.42    134.73 o 
   1 -13   4        3.07       24.75     31.06 o 
   2 -13   4     1608.76     1642.38    112.17 o 
   3 -13   4      332.16      322.52    148.52 o 
   4 -13   4      913.86      882.05    106.67 o 
   5 -13   4      173.00      194.04     50.95 o 
   6 -13   4     1928.64     1981.50    120.58 o 
   7 -13   4     1250.96     1344.66    123.72 o 
   8 -13   4      406.89      362.55     68.14 o 
   9 -13   4      805.42      768.60     94.45 o 
  10 -13   4      371.14      432.40     77.31 o 
  11 -13   4      765.92      794.35    143.90 o 
  -2 -12   4       48.83       37.72     55.92 o 
  -1 -12   4     1094.50     1148.74     96.17 o 
   0 -12   4      191.60      177.97     47.09 o 
   1 -12   4     3806.01     3218.59    145.91 o 
   2 -12   4     1182.21      928.95     94.01 o 
   3 -12   4     1188.70     1293.56    149.34 o 
   4 -12   4      327.80      308.21     60.63 o 
   5 -12   4     1688.43     1631.93    108.91 o 
   6 -12   4      793.25      879.63    120.29 o 
   7 -12   4     2354.25     2283.51    186.83 o 
   8 -12   4      641.16      679.50     88.10 o 
   9 -12   4      849.22      983.03    274.90 o 
  10 -12   4     1443.90     1212.98    151.61 o 
  11 -12   4      270.18      181.25     59.39 o 
  -6 -11   4      356.92      562.47    112.51 o 
  -5 -11   4        4.52       14.57     48.27 o 
  -4 -11   4     1195.71     1119.01    137.96 o 
  -3 -11   4       36.39       67.46     51.04 o 
  -2 -11   4     3325.43     3211.25    313.52 o 
  -1 -11   4       29.82      -17.18     26.19 o 
   0 -11   4     4023.83     3640.20    148.33 o 
   1 -11   4     1067.77     1040.02    113.00 o 
   2 -11   4     1805.41     1594.87    144.62 o 
   3 -11   4      238.50      332.24     55.71 o 
   4 -11   4     1579.55     1398.29    101.21 o 
   5 -11   4     2506.69     2477.13    122.82 o 
   6 -11   4      653.67      717.12     81.65 o 
   7 -11   4      404.00      498.77     72.19 o 
   8 -11   4      845.95      991.53     95.11 o 
   9 -11   4     1580.21     1649.58    121.28 o 
  10 -11   4      122.84       68.14     43.02 o 
  11 -11   4     1025.34     1034.92    165.27 o 
  12 -11   4       78.20       88.24     88.70 o 
  -4 -10   4       76.44       46.16     39.96 o 
  -3 -10   4      920.40      834.10     77.38 o 
  -2 -10   4      389.37      471.31    101.75 o 
  -1 -10   4     2504.23     2648.15     91.36 o 
   0 -10   4     1166.33     1263.64     83.29 o 
   1 -10   4     2744.40     2695.88    119.47 o 
   2 -10   4     1275.92     1128.84     84.33 o 
   3 -10   4      600.43      676.00     77.42 o 
   4 -10   4     1140.91     1231.83     90.08 o 
   5 -10   4     1871.16     1611.41     93.43 o 
   6 -10   4     2466.59     2216.47    113.70 o 
   7 -10   4       18.57       48.99     42.14 o 
   8 -10   4      742.29      902.43    124.68 o 
   9 -10   4       17.47       29.47     66.41 o 
  10 -10   4     1612.22     1702.49    117.68 o 
  11 -10   4        0.64      -17.48     69.18 o 
  12 -10   4     1052.80     1008.48    169.49 o 
  -7  -9   4       29.52       34.03     61.13 o 
  -6  -9   4      822.06      902.37    135.26 o 
  -5  -9   4       38.15       54.74     50.71 o 
  -4  -9   4     2465.22     2357.71    160.45 o 
  -3  -9   4        7.00        6.77     21.00 o 
  -2  -9   4     2220.84     2336.42     86.55 o 
  -1  -9   4      418.64      423.55     42.68 o 
   0  -9   4     4250.83     4479.80    115.20 o 
   1  -9   4     2941.05     2946.60     87.08 o 
   2  -9   4     2311.69     2218.53    104.12 o 
   3  -9   4      884.86      912.87     71.72 o 
   4  -9   4      702.22      761.53     67.62 o 
   5  -9   4     4281.03     4352.61    152.93 o 
   6  -9   4     1499.04     1709.27     93.94 o 
   7  -9   4     2110.41     2004.55    104.59 o 
   8  -9   4      318.30      236.23     50.43 o 
   9  -9   4     2349.69     2230.30    159.99 o 
  10  -9   4        2.13        8.44     55.66 o 
  11  -9   4      527.90      690.48    136.91 o 
  12  -9   4       38.55      164.61     81.64 o 
  -8  -8   4        4.20       -2.90     79.01 o 
  -7  -8   4      736.62      847.24    139.28 o 
  -6  -8   4      175.14      234.78     73.07 o 
  -5  -8   4     1863.41     1703.97     96.71 o 
  -4  -8   4      429.35      435.76     56.58 o 
  -3  -8   4     3047.52     2709.57    110.54 o 
  -2  -8   4      405.25      395.59     40.74 o 
  -1  -8   4     3316.67     3483.35     97.71 o 
   0  -8   4     1837.55     1931.21     80.07 o 
   1  -8   4      831.52      742.94     43.91 o 
   2  -8   4     1547.27     1352.50     58.24 o 
   3  -8   4      897.01      845.71     42.37 o 
   4  -8   4     6688.50     6620.64    185.31 o 
   5  -8   4      475.26      453.71     54.81 o 
   6  -8   4     4718.03     4079.18    436.91 o 
   7  -8   4        5.75       29.34     25.19 o 
   8  -8   4     3939.61     4288.88    157.53 o 
   9  -8   4      101.43      110.42     41.03 o 
  10  -8   4     1930.85     2124.65    180.70 o 
  11  -8   4        2.59       57.77     72.61 o 
  12  -8   4      455.89      734.99    140.27 o 
  -9  -7   4        2.43      -67.66     80.85 o 
  -8  -7   4      325.48      480.83    114.29 o 
  -7  -7   4       99.06       96.94     58.83 o 
  -6  -7   4      773.26      728.49    101.26 o 
  -5  -7   4      874.27      622.47     64.78 o 
  -4  -7   4     1015.35      955.97     65.38 o 
  -3  -7   4     1359.44     1310.68     72.36 o 
  -2  -7   4     1014.23      854.61     49.17 o 
  -1  -7   4     3293.78     3540.56     92.88 o 
   0  -7   4     4621.79     4509.60    103.92 o 
   1  -7   4     6919.77     5864.77    121.12 o 
   2  -7   4     1621.71     1675.78     70.78 o 
   3  -7   4     5024.88     5248.76    111.16 o 
   4  -7   4      235.60      204.56     25.12 o 
   5  -7   4     7838.11     8052.61    154.64 o 
   6  -7   4        3.08       24.61     18.60 o 
   7  -7   4     1644.44     1684.53     70.92 o 
   8  -7   4        6.93       30.78     26.72 o 
   9  -7   4     2755.56     2530.50    186.24 o 
  10  -7   4       12.74       42.34     56.65 o 
  11  -7   4     1377.37     1548.66    194.28 o 
  12  -7   4      171.15      215.52     90.15 o 
  -9  -6   4     1145.86     1137.14    180.43 o 
  -8  -6   4       43.22       59.22     62.98 o 
  -7  -6   4     1805.21     1676.34    181.36 o 
  -6  -6   4     1515.82     1609.99     91.65 o 
  -5  -6   4     1325.85     1105.96     80.78 o 
  -4  -6   4     1641.17     1499.40     62.60 o 
  -3  -6   4     2458.57     2538.49     78.46 o 
  -2  -6   4     1226.62     1029.15     47.15 o 
  -1  -6   4     3367.22     3664.28     88.73 o 
   0  -6   4     2581.02     2297.34     65.69 o 
   1  -6   4     8097.65     8365.35    193.19 o 
   2  -6   4    22830.65    24857.35    360.69 o 
   3  -6   4      118.13      114.68     22.10 o 
   4  -6   4     7615.02     7849.70    147.17 o 
   5  -6   4      101.61       67.20     19.14 o 
   6  -6   4     1630.39     1689.85     64.51 o 
   7  -6   4      124.25      127.81     38.63 o 
   8  -6   4     3119.51     3252.30    126.42 o 
   9  -6   4      337.03      424.56     62.09 o 
  11  -6   4      510.03      378.61     96.81 o 
  12  -6   4      585.81      804.70    148.05 o 
 -10  -5   4      744.36      815.98    156.10 o 
  -9  -5   4      181.41      202.79     76.57 o 
  -8  -5   4     1964.90     1936.30    164.21 o 
  -7  -5   4     1740.48     1721.39     97.01 o 
  -6  -5   4     1287.55     1251.80     83.93 o 
  -5  -5   4     1147.97     1108.46    106.14 o 
  -4  -5   4      665.30      748.20     44.88 o 
  -3  -5   4     4225.87     4137.31     97.62 o 
  -2  -5   4      434.65      346.78     28.43 o 
  -1  -5   4     6486.69     6308.84    119.78 o 
   0  -5   4     3661.20     4070.59     86.50 o 
   1  -5   4     3642.37     3452.19    108.79 o 
   2  -5   4      428.33      683.75     33.63 o 
   3  -5   4     9361.40     9986.21    168.76 o 
   4  -5   4      217.14      209.75     24.13 o 
   5  -5   4     6389.69     6223.26    128.40 o 
   6  -5   4       39.23      109.43     28.53 o 
   7  -5   4     1505.42     1438.35     60.93 o 
   8  -5   4     1388.39     1357.19     86.96 o 
   9  -5   4     2191.29     2349.12    117.64 o 
  10  -5   4      715.26      751.39     85.17 o 
  11  -5   4      373.73      529.12     74.50 o 
  12  -5   4      542.23      489.73    113.10 o 
 -10  -4   4      333.41      450.69    117.52 o 
  -9  -4   4      496.32      409.87    112.31 o 
  -8  -4   4      604.14      864.18    139.68 o 
  -7  -4   4     1013.85     1130.75    174.80 o 
  -6  -4   4     2196.55     1950.08    118.01 o 
  -5  -4   4     1137.88      951.37     64.06 o 
  -4  -4   4     1203.08     1010.28     46.83 o 
  -3  -4   4      634.76      578.11     33.31 o 
  -2  -4   4     1754.66     1958.35     53.81 o 
  -1  -4   4      928.60     1014.23     35.72 o 
   0  -4   4    12744.86    13560.81    205.29 o 
   1  -4   4      685.66     1141.52     43.48 o 
   2  -4   4      327.58      399.56     27.49 o 
   3  -4   4       25.95        7.78     11.35 o 
   4  -4   4     8868.48     8804.14    156.35 o 
   5  -4   4      789.09      830.83     43.92 o 
   6  -4   4     1359.29     1455.17     57.59 o 
   7  -4   4       16.03       45.41     23.29 o 
   8  -4   4     2617.42     2711.83    121.34 o 
   9  -4   4      905.25      865.02     85.24 o 
  10  -4   4      444.88      407.42     65.11 o 
  11  -4   4      334.92      344.67     64.62 o 
  12  -4   4      195.70      258.19     77.49 o 
 -11  -3   4       94.04      114.75     65.16 o 
 -10  -3   4      808.60     1050.82    163.68 o 
  -9  -3   4     1190.75     1269.90    166.39 o 
  -8  -3   4     1056.02     1070.75     87.13 o 
  -7  -3   4     1837.62     1600.22    129.42 o 
  -6  -3   4      798.66      776.87     66.62 o 
  -5  -3   4     3886.68     4223.13    118.88 o 
  -4  -3   4       86.17       80.37     28.45 o 
  -3  -3   4     4284.29     4808.47     95.09 o 
  -2  -3   4       57.38       91.94     11.68 o 
  -1  -3   4     5581.99     5415.93     93.79 o 
   0  -3   4      604.80      743.22     28.97 o 
   1  -3   4      905.86     1250.08     40.34 o 
   2  -3   4     1301.14     1222.71     40.99 o 
   3  -3   4    14856.39    14330.70    220.07 o 
   4  -3   4      660.85      825.74     36.76 o 
   5  -3   4     3807.83     4072.46     93.60 o 
   6  -3   4     3191.45     3032.39    115.51 o 
   7  -3   4     2183.52     2463.25    219.97 o 
   8  -3   4     1696.06     1782.59    262.90 o 
   9  -3   4      496.45      541.30     69.66 o 
  10  -3   4      337.18      353.36     72.91 o 
  11  -3   4       51.43      116.13     48.57 o 
  12  -3   4     1110.33     1347.62    128.97 o 
 -11  -2   4      903.94      842.22    134.80 o 
  -9  -2   4      186.19      246.65     68.12 o 
  -8  -2   4     1204.60     1276.61     91.97 o 
  -7  -2   4      393.06      400.90     70.50 o 
  -6  -2   4     5190.31     5241.28    120.10 o 
  -5  -2   4     1243.04     1361.50     51.28 o 
  -4  -2   4     6660.21     7338.45    141.44 o 
  -3  -2   4     9339.27    10640.05    167.98 o 
  -2  -2   4    26977.53    28539.33    489.48 o 
  -1  -2   4     1245.44     1379.21     48.81 o 
   0  -2   4     9270.86    10618.96    162.10 o 
   1  -2   4       83.47      144.43     18.29 o 
   2  -2   4     4916.03     5213.81    148.17 o 
   3  -2   4        6.31       78.28     12.86 o 
   4  -2   4    10087.57    10765.79    207.77 o 
   5  -2   4     2067.82     1708.08    128.99 o 
   6  -2   4     1757.35     1579.33     82.74 o 
   7  -2   4     3046.75     2902.11    234.41 o 
   8  -2   4      795.88      848.69    151.32 o 
   9  -2   4      384.74      409.54     64.79 o 
  10  -2   4      447.01      506.90     83.66 o 
  11  -2   4      107.16      137.45     50.15 o 
  12  -2   4       55.99       39.61     52.16 o 
 -12  -1   4      403.80      537.02    114.42 o 
 -11  -1   4      860.88      899.40    137.57 o 
 -10  -1   4      521.51      461.18     91.27 o 
  -9  -1   4      619.19      630.58     70.07 o 
  -8  -1   4     1304.98     1322.01     88.07 o 
  -7  -1   4     4342.85     3809.02    196.20 o 
  -6  -1   4      335.91      390.68     43.43 o 
  -5  -1   4     7543.27     8122.69    151.72 o 
  -4  -1   4      932.97     1076.68     39.22 o 
  -3  -1   4     6898.08     6743.99    116.24 o 
  -2  -1   4      689.89      723.58     26.25 o 
  -1  -1   4     4679.57     4476.02     97.52 o 
   0  -1   4     4316.12     4919.80     90.45 o 
   1  -1   4     8387.84    10336.41    161.65 o 
   2  -1   4     6943.76     7063.40    119.20 o 
   3  -1   4    11621.47    12623.71    259.82 o 
   4  -1   4      166.62      132.52     28.46 o 
   5  -1   4      395.80      406.97     49.73 o 
   6  -1   4     1624.98     1465.58     81.98 o 
   7  -1   4      411.59      487.57     85.21 o 
   8  -1   4     1139.78     1268.22    101.79 o 
   9  -1   4      238.44      217.02     50.27 o 
  10  -1   4     1015.09     1049.90    106.21 o 
  11  -1   4       33.06       60.34     46.01 o 
 -12   0   4      437.81      588.46    113.30 o 
 -11   0   4      197.33      403.67     86.46 o 
 -10   0   4      867.51      992.55     88.99 o 
  -9   0   4      611.53      581.51     65.96 o 
  -8   0   4     7391.98     7054.37    204.49 o 
  -7   0   4       77.90       96.27     28.40 o 
  -6   0   4     6978.25     6609.87    137.21 o 
  -5   0   4     1268.49     1329.52     49.38 o 
  -4   0   4     4511.03     4392.17     92.39 o 
  -3   0   4      856.15      872.15     34.40 o 
  -2   0   4    10590.17    11010.80    173.46 o 
  -1   0   4      208.02      190.46     24.72 o 
   0   0   4     6659.50     7230.90    124.33 o 
   1   0   4    24919.17    25344.77    354.97 o 
   2   0   4     7119.42     6792.02    116.47 o 
   3   0   4     2168.01     2259.69    249.45 o 
   4   0   4      155.17      149.50     47.58 o 
   5   0   4     1535.48     1168.67    130.31 o 
   6   0   4      206.81      204.50     42.13 o 
   7   0   4     1580.87     1478.33    103.50 o 
   8   0   4      135.27      150.07     41.42 o 
   9   0   4     1727.39     1633.05    150.79 o 
  10   0   4      137.68      170.58     52.27 o 
  11   0   4      588.33      656.58     94.40 o 
 -12   1   4      365.55      379.53     91.34 o 
 -11   1   4     1127.97     1053.72    139.55 o 
 -10   1   4      204.75      190.37     43.38 o 
  -9   1   4     1633.19     1716.15     95.45 o 
  -8   1   4      167.13      210.52     39.86 o 
  -7   1   4     5677.00     5224.30    124.14 o 
  -6   1   4     1144.13     1178.67     73.33 o 
  -5   1   4     2461.75     2500.14     71.43 o 
  -4   1   4       77.12       52.04     16.13 o 
  -3   1   4    12823.56    13881.04    218.02 o 
  -2   1   4      878.09      872.83     46.13 o 
  -1   1   4    10003.64    10855.68    176.25 o 
   0   1   4     4282.15     4269.72    112.53 o 
   1   1   4      771.11      750.38     33.35 o 
   2   1   4     9514.52     9887.79    163.09 o 
   3   1   4      161.53      235.97     56.65 o 
   4   1   4     2806.35     2635.54    106.73 o 
   5   1   4      395.97      393.53     63.48 o 
   6   1   4     2390.02     2285.74    204.74 o 
   7   1   4      771.37      736.12     81.39 o 
   8   1   4     1054.80     1096.63    192.83 o 
   9   1   4      167.93      218.20     55.83 o 
  10   1   4      328.99      332.88     72.13 o 
 -11   2   4        0.46       -1.00     30.38 o 
 -10   2   4      455.56      484.21     82.73 o 
  -9   2   4       18.44       -7.11     23.36 o 
  -8   2   4     7594.29     7036.87    157.68 o 
  -7   2   4      178.29      183.49     28.33 o 
  -6   2   4      758.32      844.40     47.67 o 
  -5   2   4      395.52      399.97     34.48 o 
  -4   2   4     8403.75     9087.05    164.19 o 
  -3   2   4     6033.58     6014.88    119.05 o 
  -2   2   4     3261.72     3261.34    146.61 o 
  -1   2   4      888.85      933.47     50.49 o 
   0   2   4      757.35      673.81     51.33 o 
   1   2   4     5165.00     4789.61    100.88 o 
   2   2   4     3137.00     3498.18    131.74 o 
   3   2   4     2263.60     1883.93     87.74 o 
   4   2   4        1.89       -2.61     19.65 o 
   5   2   4     2988.13     2876.74    123.47 o 
   6   2   4       37.92        2.02     25.87 o 
   7   2   4     2823.21     2683.40    132.38 o 
   8   2   4       64.58       48.45     33.83 o 
   9   2   4      325.95      315.91     68.06 o 
  10   2   4        0.64        4.27     47.29 o 
 -11   3   4      355.94      411.52    102.29 o 
 -10   3   4      142.80      217.30     75.51 o 
  -9   3   4      907.73     1060.06     82.52 o 
  -8   3   4      466.41      430.26     43.30 o 
  -7   3   4     2673.95     2506.17     83.19 o 
  -6   3   4      540.63      517.63     41.52 o 
  -5   3   4     3527.34     3426.41     98.32 o 
  -4   3   4     7773.32     8005.65    152.02 o 
  -3   3   4     5745.92     5551.59    117.00 o 
  -2   3   4     7081.24     7533.38    143.67 o 
  -1   3   4      529.91      486.81     35.81 o 
   0   3   4     5073.13     4608.00    103.13 o 
   1   3   4     1011.68     1221.49     84.00 o 
   2   3   4     2236.58     2104.65     67.15 o 
   3   3   4      391.03      305.98     46.20 o 
   4   3   4     1703.64     1646.17     90.14 o 
   5   3   4       47.67       74.55     31.92 o 
   6   3   4     1744.24     1701.64    156.96 o 
   7   3   4       81.60      132.29     42.12 o 
   8   3   4      360.78      386.87     79.30 o 
   9   3   4      120.97      142.60     58.67 o 
 -11   4   4       77.18      138.49     72.67 o 
 -10   4   4     1340.93     1243.39    145.48 o 
  -9   4   4      238.12      208.68     45.79 o 
  -8   4   4     1759.81     1499.74     90.19 o 
  -7   4   4      403.84      376.16     54.07 o 
  -6   4   4     3604.35     3312.40    117.92 o 
  -5   4   4     1277.75     1415.76     98.48 o 
  -4   4   4     3947.03     3879.34     98.29 o 
  -3   4   4      651.11      579.28     42.60 o 
  -2   4   4      588.43      667.82     42.05 o 
  -1   4   4     4020.49     4197.43    101.60 o 
   0   4   4     1557.70     1376.22     85.27 o 
   1   4   4     2236.09     1857.65     75.51 o 
   2   4   4      646.57      777.98    125.07 o 
   3   4   4     1715.38     1763.59     93.73 o 
   4   4   4       47.39       65.69     32.74 o 
   5   4   4     1974.61     1792.59    104.39 o 
   6   4   4       34.07       42.68     31.14 o 
   7   4   4      631.41      610.38     82.16 o 
   8   4   4      125.59      211.83     59.84 o 
   9   4   4      271.62      259.11    106.24 o 
 -12   5   4       94.83      239.39    114.16 o 
 -11   5   4     1035.50     1210.94    156.50 o 
 -10   5   4      278.53      342.93    103.34 o 
  -9   5   4     3511.23     3523.22    202.00 o 
  -8   5   4      372.33      427.81     80.19 o 
  -7   5   4     1495.02     1408.39    116.93 o 
  -6   5   4     1443.00     1359.14     87.90 o 
  -5   5   4     2130.98     1839.72     97.83 o 
  -4   5   4     5869.30     5385.86    423.85 o 
  -3   5   4      761.64      824.09     45.90 o 
  -2   5   4      430.48      439.49     37.97 o 
  -1   5   4      644.25      733.17     88.70 o 
   0   5   4     5548.19     5942.47    136.29 o 
   1   5   4       20.02       30.83     21.23 o 
   2   5   4     3167.05     3082.69    158.57 o 
   3   5   4       81.66      124.87     37.92 o 
   4   5   4     1536.14     1616.24    114.51 o 
   5   5   4      346.09      268.51     54.00 o 
   6   5   4      835.35      812.83     91.60 o 
   7   5   4      131.31      154.74     55.96 o 
   8   5   4      408.49      505.07     95.86 o 
 -12   6   4      519.51      537.74    142.91 o 
 -11   6   4      356.44      422.86    119.17 o 
 -10   6   4     1157.02     1159.28    102.60 o 
  -9   6   4     1590.30     1549.84    144.06 o 
  -8   6   4      607.47      698.83     79.33 o 
  -7   6   4     1196.11     1379.51     98.30 o 
  -6   6   4      754.80      795.16     78.45 o 
  -5   6   4     1839.49     1852.88    101.92 o 
  -4   6   4      734.58      823.76     89.82 o 
  -3   6   4     1528.23     1413.88    128.57 o 
  -2   6   4      137.72       99.41     72.15 o 
  -1   6   4     3112.89     2879.26     90.97 o 
   0   6   4       37.30       28.68     23.85 o 
   1   6   4     2135.18     2036.07    272.60 o 
   2   6   4      534.37      655.23     72.08 o 
   3   6   4      907.19     1092.30    162.76 o 
   4   6   4       18.30       85.72     35.19 o 
   5   6   4      928.26     1101.57    108.00 o 
   6   6   4       99.32      110.81     52.81 o 
   7   6   4      363.94      341.52     80.09 o 
 -12   7   4      442.35      749.04    162.03 o 
 -11   7   4      868.42      985.79    154.91 o 
 -10   7   4      789.70      683.25     85.61 o 
  -9   7   4      682.23      816.28    141.20 o 
  -8   7   4     1715.92     1811.32    243.48 o 
  -7   7   4       81.81       71.13     42.27 o 
  -6   7   4     1707.47     1678.79    106.21 o 
  -5   7   4     1015.82      942.96     87.34 o 
  -4   7   4     3514.03     3533.29    145.48 o 
  -3   7   4        0.61        0.63     29.17 o 
  -2   7   4     2051.85     1710.76     98.16 o 
  -1   7   4       61.01      103.07     40.71 o 
   0   7   4     2760.56     2161.72    176.41 o 
   1   7   4      447.99      423.10     63.00 o 
   2   7   4      637.09      663.12    132.39 o 
   3   7   4      262.68      249.88     52.00 o 
   4   7   4      895.97     1064.68    103.70 o 
   5   7   4      275.73      332.77     67.53 o 
   6   7   4      410.84      436.28     86.94 o 
 -11   8   4     1016.41     1013.29    162.03 o 
 -10   8   4      403.59      420.84     70.22 o 
  -9   8   4     1689.88     1821.69    178.19 o 
  -8   8   4      488.81      504.45     70.28 o 
  -7   8   4      993.27      991.79    137.04 o 
  -6   8   4       11.07       10.76     34.76 o 
  -5   8   4     4907.04     4539.22    176.00 o 
  -4   8   4      139.41      185.69     72.81 o 
  -3   8   4     2292.02     1834.26    109.36 o 
  -2   8   4        0.72      -32.30     30.24 o 
  -1   8   4     3813.82     3697.34    189.24 o 
   0   8   4      169.41      291.69     83.03 o 
   1   8   4      692.15      762.10    128.73 o 
   2   8   4       83.53      135.33     67.14 o 
   3   8   4      603.40      913.98    154.12 o 
   4   8   4      478.13      574.01    132.03 o 
   5   8   4       84.49      110.73     58.11 o 
 -11   9   4      335.77      180.96    105.58 o 
 -10   9   4     1246.87     1372.32    179.12 o 
  -9   9   4       88.91       73.87     44.90 o 
  -8   9   4     1485.02     1783.83    189.14 o 
  -7   9   4      422.18      439.32     78.04 o 
  -6   9   4     1595.03     1512.29    123.67 o 
  -5   9   4        3.69      -25.99     37.57 o 
  -4   9   4      629.69      673.45    148.68 o 
  -3   9   4       31.76       57.34     42.47 o 
  -2   9   4      674.43      650.02     81.32 o 
  -1   9   4      335.30      543.08    125.83 o 
   0   9   4      778.09      913.12    139.94 o 
   1   9   4       54.13      128.93     64.76 o 
   2   9   4      303.87      401.95     99.65 o 
   3   9   4      236.59      143.57     96.81 o 
   4   9   4       88.78      137.30     98.72 o 
 -10  10   4       49.03       29.41     54.34 o 
  -9  10   4     1035.46     1081.88    162.10 o 
  -8  10   4        0.10       10.91     46.86 o 
  -7  10   4     1580.99     1441.40    203.48 o 
  -6  10   4        0.17       39.17     51.00 o 
  -5  10   4     1619.75     1597.90    162.63 o 
  -4  10   4       21.96       -0.62     73.63 o 
  -3  10   4     1046.37     1087.05    106.62 o 
  -2  10   4      832.66      528.05    118.57 o 
  -1  10   4      396.93      230.16     83.56 o 
   0  10   4      278.89      329.67     92.92 o 
   1  10   4      206.78      177.27     87.51 o 
   2  10   4      296.17      252.25    111.91 o 
  -9  11   4        1.82       -8.65     44.84 o 
  -8  11   4     1136.01     1271.61    183.73 o 
  -7  11   4       90.42       64.17     56.11 o 
  -6  11   4     1303.39     1267.00    192.80 o 
  -5  11   4      150.19      151.45     61.55 o 
  -4  11   4      810.00      812.29     98.99 o 
  -3  11   4      150.03       92.14     49.90 o 
  -1  11   4      619.88      433.74    114.88 o 
   0  11   4      151.97      166.52     87.25 o 
  -7  12   4      690.31      628.58    101.62 o 
  -6  12   4      147.56      220.93     72.45 o 
  -5  12   4      497.05      369.25     75.74 o 
  -4  12   4      229.25      190.74     69.81 o 
  -3  12   4      372.35      343.19     95.10 o 
   2 -16   5      357.29      271.25     69.85 o 
   3 -16   5      562.57      504.48    148.42 o 
   4 -16   5      117.59      102.79     61.67 o 
   5 -16   5      293.62      269.58     72.00 o 
   6 -16   5      539.80      617.89    100.41 o 
   7 -16   5      440.24      447.92    128.07 o 
   0 -15   5      396.94      545.39    126.88 o 
   1 -15   5      249.46      305.82     67.44 o 
   2 -15   5      564.60      657.01     89.58 o 
   3 -15   5      566.64      597.98     88.21 o 
   4 -15   5      643.82      541.75     84.85 o 
   5 -15   5      822.06      865.52    106.77 o 
   6 -15   5      112.30      154.89     67.23 o 
   7 -15   5      799.42     1023.57    140.44 o 
   8 -15   5      133.98      196.19     78.05 o 
   9 -15   5      945.65      776.08    168.37 o 
  -2 -14   5      121.14      111.91     67.93 o 
  -1 -14   5      509.03      512.22    117.32 o 
   0 -14   5      285.16      319.12    102.42 o 
   1 -14   5      233.42      274.43     58.62 o 
   2 -14   5      222.63      276.15     58.15 o 
   3 -14   5      863.97      699.04    109.34 o 
   4 -14   5      686.49      817.62    159.92 o 
   5 -14   5       81.82      100.67     70.60 o 
   6 -14   5     1239.95     1315.20    118.11 o 
   7 -14   5       29.98       59.14     44.16 o 
   8 -14   5      868.54      826.18    106.96 o 
   9 -14   5        5.28       11.13     49.43 o 
  10 -14   5      382.52      436.31     82.95 o 
  -2 -13   5      661.80      701.89    123.19 o 
  -1 -13   5      477.94      552.38    114.62 o 
   0 -13   5      242.57      287.68     56.59 o 
   1 -13   5     1321.03     1340.15    106.05 o 
   2 -13   5      775.95      733.59     85.08 o 
   3 -13   5     2222.14     2155.62    127.82 o 
   4 -13   5      384.40      352.93     66.12 o 
   5 -13   5     2314.29     2519.13    134.38 o 
   6 -13   5       32.01      114.73     38.96 o 
   7 -13   5     2691.84     2662.80    144.72 o 
   8 -13   5       74.09      141.15     48.78 o 
   9 -13   5     1164.08     1401.54    122.05 o 
  10 -13   5       19.28       52.83     47.93 o 
  -3 -12   5      831.35      734.79    118.31 o 
  -2 -12   5      842.47      781.09    122.93 o 
  -1 -12   5      345.73      444.23    100.97 o 
   0 -12   5      954.82     1020.09     89.61 o 
   1 -12   5      786.41      738.71    139.61 o 
   2 -12   5     3202.70     2906.15    136.35 o 
   3 -12   5      359.45      385.06    171.96 o 
   4 -12   5     3769.74     3491.32    257.76 o 
   5 -12   5        6.16       59.65     41.55 o 
   6 -12   5     2302.53     2225.56    150.86 o 
   7 -12   5       83.96      112.85     38.25 o 
   8 -12   5     1039.67     1183.75    105.96 o 
   9 -12   5       73.79      143.25     53.65 o 
  10 -12   5     1224.54     1103.63    105.35 o 
  11 -12   5      194.64      192.50     82.04 o 
  -6 -11   5      321.08      277.77     81.45 o 
  -5 -11   5      419.72      347.88     87.58 o 
  -4 -11   5      603.69      538.02     70.41 o 
  -3 -11   5      695.59      638.10     74.81 o 
  -2 -11   5     2033.08     1945.67    158.01 o 
  -1 -11   5     1444.93     1349.07    101.33 o 
   0 -11   5      276.29      289.59     50.13 o 
   1 -11   5     2574.01     2604.69    122.32 o 
   2 -11   5      407.79      380.15     58.04 o 
   3 -11   5     1601.93     1547.18    131.07 o 
   4 -11   5       36.49       40.36     27.90 o 
   5 -11   5     4904.10     4964.70    277.67 o 
   6 -11   5       58.51       88.70     40.56 o 
   7 -11   5     1385.55     1555.44    111.44 o 
   8 -11   5       58.95      112.92     40.93 o 
   9 -11   5     1448.93     1492.14    114.26 o 
  10 -11   5      620.34      508.50     77.68 o 
  11 -11   5      436.42      345.70    102.81 o 
  -7 -10   5      320.79      350.12     93.45 o 
  -6 -10   5      267.20      366.47     93.05 o 
  -5 -10   5      243.62      273.88     78.61 o 
  -4 -10   5     1173.57     1036.58     88.73 o 
  -3 -10   5     1311.82     1393.34     96.75 o 
  -2 -10   5     5817.96     5555.22    178.18 o 
  -1 -10   5       17.36       15.12     23.27 o 
   0 -10   5     3487.73     3619.96    106.50 o 
   1 -10   5      247.13      272.58     49.62 o 
   2 -10   5     3333.41     2972.36    142.35 o 
   3 -10   5        8.11       70.51     26.09 o 
   4 -10   5     1302.74     1129.50     78.28 o 
   5 -10   5      298.30      275.80     57.84 o 
   6 -10   5     9864.53     9476.76    541.70 o 
   7 -10   5     1965.77     2169.69    113.32 o 
   8 -10   5      845.39      930.68    142.51 o 
   9 -10   5     1602.64     1709.35    114.14 o 
  10 -10   5      895.24      777.20    143.50 o 
  11 -10   5      366.89      445.08    118.90 o 
  12 -10   5      116.01      324.27    111.85 o 
  -8  -9   5      418.44      265.31     82.90 o 
  -7  -9   5      472.37      432.49     99.58 o 
  -6  -9   5      185.62      171.47     67.99 o 
  -5  -9   5      335.09      259.94     78.28 o 
  -4  -9   5     3055.59     2682.11    123.01 o 
  -3  -9   5     2576.53     2494.38    114.43 o 
  -2  -9   5      293.79      342.19     47.92 o 
  -1  -9   5     1593.90     1540.57     66.69 o 
   0  -9   5        0.08       14.23     19.77 o 
   1  -9   5     6523.29     6361.15    140.35 o 
   2  -9   5        4.49       23.42     18.65 o 
   3  -9   5     1097.11     1166.32     74.35 o 
   4  -9   5       11.56       17.71     23.23 o 
   5  -9   5     2942.19     2669.68    115.60 o 
   6  -9   5      179.41      236.33     44.88 o 
   7  -9   5     1548.28     1484.25     97.19 o 
   8  -9   5     1448.07     1448.39    200.22 o 
   9  -9   5      579.88      644.12    128.14 o 
  10  -9   5     1763.04     2072.03    216.90 o 
  11  -9   5      438.69      667.53    137.77 o 
  12  -9   5      512.39      666.01    145.02 o 
  -8  -8   5      412.23      380.59     98.72 o 
  -7  -8   5      241.45      238.27     78.48 o 
  -6  -8   5      925.82      752.75     79.92 o 
  -5  -8   5       39.30       29.06     29.61 o 
  -4  -8   5      721.50      760.86     72.47 o 
  -3  -8   5      293.72      308.38     48.48 o 
  -2  -8   5     1654.48     1563.88     84.60 o 
  -1  -8   5       47.50       70.89     22.49 o 
   0  -8   5     3534.25     3549.28    131.45 o 
   1  -8   5      282.27      341.19     34.57 o 
   2  -8   5     5354.97     5249.65    118.07 o 
   3  -8   5     2035.20     2306.44    164.56 o 
   4  -8   5     5244.94     4975.47    114.16 o 
   5  -8   5     1199.72      932.33     47.88 o 
   6  -8   5     2120.78     2268.82    176.97 o 
   7  -8   5      606.20      521.43     60.47 o 
   8  -8   5     2220.42     2397.99    113.25 o 
   9  -8   5     1621.03     2016.89    199.03 o 
  10  -8   5      420.40      460.58    117.32 o 
  11  -8   5      906.71     1136.09    172.65 o 
  12  -8   5        9.83       25.65     66.67 o 
  -9  -7   5      437.84      479.90    107.76 o 
  -8  -7   5       61.91       19.39     40.56 o 
  -7  -7   5     1271.50     1061.04    146.80 o 
  -6  -7   5       35.74       32.50     28.17 o 
  -5  -7   5     5065.58     5125.45    376.99 o 
  -4  -7   5       19.71       -9.35     21.03 o 
  -3  -7   5     2115.56     1751.95     67.34 o 
  -2  -7   5      533.98      641.81     43.59 o 
  -1  -7   5     5879.38     5607.74    166.08 o 
   0  -7   5       17.82       65.62     19.66 o 
   1  -7   5     3797.98     4235.70     99.77 o 
   2  -7   5     4002.23     4734.14    106.79 o 
   3  -7   5     3055.92     2974.97     81.31 o 
   4  -7   5     1249.27     1077.76     48.73 o 
   5  -7   5     4509.38     4276.46    106.27 o 
   6  -7   5     1506.98     1478.21     61.78 o 
   7  -7   5     1085.42     1022.51     60.03 o 
   8  -7   5     1672.11     1644.10     93.62 o 
   9  -7   5      481.13      542.95    113.76 o 
  10  -7   5      968.94      921.10    151.55 o 
  11  -7   5      153.81      215.98     76.76 o 
  12  -7   5      711.72      807.73    157.95 o 
 -10  -6   5      734.12      525.54    111.12 o 
  -9  -6   5      264.58      216.31     74.19 o 
  -8  -6   5      679.49      513.74    107.83 o 
  -7  -6   5       68.15       68.40     33.29 o 
  -6  -6   5     2099.65     1999.71    105.15 o 
  -5  -6   5       20.33       20.19     27.10 o 
  -4  -6   5     4119.52     4069.12    140.10 o 
  -3  -6   5       59.29      111.41     23.15 o 
  -2  -6   5     3311.92     3664.70     93.35 o 
  -1  -6   5       55.56       90.55     18.78 o 
   0  -6   5    17220.45    18682.87    285.62 o 
   1  -6   5       13.53        9.50     13.31 o 
   2  -6   5     1354.46     1252.53     49.29 o 
   3  -6   5     2842.60     2375.82     91.49 o 
   4  -6   5     2585.46     2517.96     78.39 o 
   5  -6   5     1249.09     1304.63     54.56 o 
   6  -6   5      702.18      726.07     56.97 o 
   7  -6   5      930.78     1062.13     59.74 o 
   8  -6   5      626.66      728.96     77.75 o 
   9  -6   5     2578.24     2435.80    158.34 o 
  10  -6   5      134.28      133.66     44.64 o 
  11  -6   5     1366.66     1194.26    170.61 o 
  12  -6   5        4.28      -10.09     55.73 o 
 -10  -5   5      171.16      184.92     70.96 o 
  -9  -5   5     1146.52      871.77    132.42 o 
  -8  -5   5       43.82       60.01     36.14 o 
  -7  -5   5     2818.85     2673.01    124.30 o 
  -6  -5   5       15.09       10.18     24.99 o 
  -5  -5   5     2521.62     2170.02    392.23 o 
  -4  -5   5      215.73      268.82     75.38 o 
  -3  -5   5     4871.78     5417.31    113.42 o 
  -2  -5   5      999.01      853.10     70.02 o 
  -1  -5   5    11854.52    12858.51    204.96 o 
   0  -5   5     2226.56     2629.01     66.54 o 
   1  -5   5     3553.70     3389.20     78.90 o 
   2  -5   5     6364.07     6656.86    126.89 o 
   3  -5   5     2780.07     2525.39     70.47 o 
   4  -5   5     1711.20     1813.08     60.08 o 
   5  -5   5     1003.79     1162.75     50.61 o 
   6  -5   5     2925.96     2915.65     92.52 o 
   7  -5   5      236.89      350.64     50.74 o 
   8  -5   5     2695.34     2728.10    508.59 o 
   9  -5   5      253.84      270.76     51.79 o 
  10  -5   5     1702.94     1663.01    122.71 o 
  11  -5   5       72.90      147.93     49.26 o 
  12  -5   5      749.50      736.35     97.44 o 
 -11  -4   5       70.23       36.67     49.40 o 
 -10  -4   5     1514.44     1132.46    158.28 o 
  -9  -4   5       21.75       35.02     35.55 o 
  -8  -4   5     1969.24     1707.77     99.98 o 
  -7  -4   5       77.26      105.33     29.77 o 
  -6  -4   5     2555.62     2381.97    108.00 o 
  -5  -4   5        2.05      -21.23     18.54 o 
  -4  -4   5     4348.34     4651.17    101.97 o 
  -3  -4   5     2706.11     2749.86     66.67 o 
  -2  -4   5     2639.56     2335.04     54.49 o 
  -1  -4   5     5098.47     5186.19    158.91 o 
   0  -4   5     4544.56     4803.38     93.48 o 
   1  -4   5     7933.38     7849.09    137.72 o 
   2  -4   5      942.55     1118.53     68.28 o 
   3  -4   5     1452.48     1564.60     52.22 o 
   4  -4   5      636.31      643.82     37.76 o 
   5  -4   5     4337.34     4012.68    111.07 o 
   6  -4   5        7.16       20.81     23.09 o 
   7  -4   5      819.71      913.06     78.47 o 
   8  -4   5       44.67       80.41     34.89 o 
   9  -4   5     1661.63     1855.63    268.67 o 
  10  -4   5       42.64       30.95     36.17 o 
  11  -4   5      400.93      425.31     74.93 o 
  12  -4   5      138.92      166.94     63.12 o 
 -11  -3   5      811.87      687.25    127.02 o 
 -10  -3   5       26.50       51.97     41.28 o 
  -9  -3   5     1070.50     1034.59     98.99 o 
  -8  -3   5      234.39      148.36     39.34 o 
  -7  -3   5     2589.68     2542.00    115.04 o 
  -6  -3   5      201.51      248.98     46.59 o 
  -5  -3   5     3603.70     3523.00    124.07 o 
  -4  -3   5     1154.37      973.66     38.03 o 
  -3  -3   5      504.08      274.42     36.24 o 
  -2  -3   5     6282.95     6451.19    156.45 o 
  -1  -3   5     3598.66     3686.44     88.41 o 
   0  -3   5     7070.80     6793.68    118.69 o 
   1  -3   5      389.99      354.46     25.07 o 
   2  -3   5     9172.19     9005.65    153.02 o 
   3  -3   5     1243.59     1456.63     47.64 o 
   4  -3   5    11439.84    11248.82    188.66 o 
   5  -3   5       90.49      162.21     33.27 o 
   6  -3   5     3281.16     3072.76    119.11 o 
   7  -3   5       24.51       75.31     32.29 o 
   8  -3   5     2204.71     2171.95    154.98 o 
   9  -3   5       52.02       57.35     34.05 o 
  10  -3   5      743.78      730.50    158.87 o 
  11  -3   5        3.52       28.55     40.73 o 
  12  -3   5      295.74      292.76     77.06 o 
 -11  -2   5        1.66       23.81     45.90 o 
 -10  -2   5      706.04      686.39    115.34 o 
  -9  -2   5      186.26      175.41     49.53 o 
  -8  -2   5     2448.30     2183.39    194.18 o 
  -7  -2   5     1517.18     1443.43     83.94 o 
  -6  -2   5     4671.06     4508.29    148.11 o 
  -5  -2   5     2704.75     2779.96    121.61 o 
  -4  -2   5     5916.61     6442.74    119.33 o 
  -3  -2   5     6695.25     7239.23    173.77 o 
  -2  -2   5     5645.60     5538.53    137.26 o 
  -1  -2   5     3178.44     3206.15     87.37 o 
   0  -2   5      701.90      604.01     29.77 o 
   1  -2   5     9081.12     9179.87    152.90 o 
   2  -2   5      111.02       79.70     14.77 o 
   3  -2   5     3917.71     4114.76     91.16 o 
   4  -2   5      387.46      343.00     27.44 o 
   5  -2   5     3311.22     3127.90    131.47 o 
   6  -2   5      211.82      131.75     34.57 o 
   7  -2   5     2044.21     1885.92    101.57 o 
   8  -2   5      118.10       95.51     36.41 o 
   9  -2   5      609.44      699.58     83.81 o 
  10  -2   5       94.74      181.70     49.33 o 
  11  -2   5      270.08      342.26     68.22 o 
 -12  -1   5       11.92       -6.00     54.34 o 
 -11  -1   5     1193.01     1363.41    168.89 o 
 -10  -1   5       58.27       46.11     33.15 o 
  -9  -1   5      815.71      945.36     85.86 o 
  -8  -1   5      447.97      502.06     61.58 o 
  -7  -1   5     1143.42     1119.42    108.02 o 
  -6  -1   5     1642.50     1707.26     86.01 o 
  -5  -1   5     1437.12     1515.76     82.16 o 
  -4  -1   5     1776.81     1527.65     46.81 o 
  -3  -1   5     1123.84     1307.09     45.26 o 
  -2  -1   5     4750.97     4800.22    140.04 o 
  -1  -1   5     6858.55     7831.51    135.75 o 
   0  -1   5     3811.55     4136.75     86.68 o 
   1  -1   5      456.29      446.39     31.73 o 
   2  -1   5     8023.21     8267.56    145.22 o 
   3  -1   5      205.78      191.85     41.94 o 
   4  -1   5      529.58      682.17     60.25 o 
   5  -1   5     1224.51     1323.24    123.78 o 
   6  -1   5      918.57     1086.28     85.25 o 
   7  -1   5      300.98      298.41     51.80 o 
   8  -1   5      805.07      805.45     86.44 o 
   9  -1   5      258.11      267.05     54.77 o 
  10  -1   5      379.78      454.29     76.21 o 
  11  -1   5       82.18      127.64     67.56 o 
 -12   0   5      873.54      945.57    149.57 o 
 -11   0   5       88.19      152.60     58.50 o 
 -10   0   5     1216.64     1352.89    104.28 o 
  -9   0   5       65.29       38.88     48.47 o 
  -8   0   5     5247.66     5000.06    392.26 o 
  -7   0   5     3481.57     3416.30    127.95 o 
  -6   0   5      716.97      781.02     61.42 o 
  -5   0   5     2115.69     2023.39     68.51 o 
  -4   0   5      163.08      157.87     21.32 o 
  -3   0   5     5535.08     5539.06    109.47 o 
  -2   0   5     4026.75     4187.36    146.98 o 
  -1   0   5     3429.77     3705.11     84.07 o 
   0   0   5      291.53      345.89     37.29 o 
   1   0   5     6627.56     6590.93    122.42 o 
   2   0   5      330.51      365.99     33.84 o 
   3   0   5    22788.88    23402.69    446.43 o 
   4   0   5     1350.57     1309.95    106.54 o 
   5   0   5     1041.84     1063.88     80.44 o 
   6   0   5      449.87      438.99     59.93 o 
   7   0   5     1631.22     1647.28    137.30 o 
   8   0   5      299.11      325.97    105.52 o 
   9   0   5      268.18      358.27     65.00 o 
  10   0   5      494.37      430.91     78.85 o 
 -12   1   5      181.62      198.11     69.64 o 
 -11   1   5      891.54      957.54     93.43 o 
 -10   1   5      663.70      646.73     73.80 o 
  -9   1   5     1055.71     1084.69    113.40 o 
  -8   1   5     2994.24     2717.61    117.10 o 
  -7   1   5     4082.34     4123.24    140.84 o 
  -6   1   5     1858.92     1931.14     67.70 o 
  -5   1   5      405.83      358.57     32.33 o 
  -4   1   5     2514.37     2450.20     70.77 o 
  -3   1   5     1616.65     1632.90     55.59 o 
  -2   1   5     6278.14     6193.97    122.76 o 
  -1   1   5      282.18      291.54     27.61 o 
   0   1   5     8284.08     8796.33    157.23 o 
   1   1   5     1636.57     1779.51     96.43 o 
   2   1   5     2628.41     2515.70     65.26 o 
   3   1   5      114.69      162.76     36.22 o 
   4   1   5     3312.71     3317.20    193.06 o 
   5   1   5     1091.61     1206.83     91.09 o 
   6   1   5     1445.76     1478.56     98.38 o 
   7   1   5     1208.83     1126.57    100.96 o 
   8   1   5      337.75      491.15     96.05 o 
   9   1   5      347.56      364.64     70.38 o 
  10   1   5       60.68       98.85     62.58 o 
 -12   2   5      791.96      927.10    139.02 o 
 -11   2   5      354.25      300.26     94.90 o 
 -10   2   5      606.41      733.06     82.30 o 
  -9   2   5     1774.90     1549.22    105.78 o 
  -8   2   5        5.10       21.07     24.17 o 
  -7   2   5      416.62      438.24     42.60 o 
  -6   2   5       13.26      -18.23     16.69 o 
  -5   2   5     3320.85     3674.77     96.76 o 
  -4   2   5      240.24      295.55     31.91 o 
  -3   2   5     7879.19     8267.03    156.64 o 
  -2   2   5      182.28      261.55     29.08 o 
  -1   2   5     6725.08     6671.59    132.74 o 
   0   2   5     1058.74      972.55     45.00 o 
   1   2   5     4036.96     3798.40     91.68 o 
   2   2   5       55.94       70.51     30.64 o 
   3   2   5     2161.60     1857.76    101.03 o 
   4   2   5      503.92      594.84     65.77 o 
   5   2   5     3337.50     3663.79    146.29 o 
   6   2   5     1552.56     1447.70    268.11 o 
   7   2   5      504.00      545.10     74.23 o 
   8   2   5      532.76      508.30     75.08 o 
   9   2   5        3.94       58.76     48.66 o 
 -12   3   5      716.42     1007.42    148.38 o 
 -11   3   5      234.20      213.28     81.38 o 
 -10   3   5     1450.74     1427.71    152.74 o 
  -9   3   5      143.01      110.53     61.86 o 
  -8   3   5     5894.11     5297.03    437.37 o 
  -7   3   5      702.02      682.66     51.51 o 
  -6   3   5     1894.66     2084.93     93.38 o 
  -5   3   5        0.43       -6.77     16.22 o 
  -4   3   5    11530.29    11332.94    203.74 o 
  -3   3   5       71.10       64.40     21.82 o 
  -2   3   5     2731.47     2652.58     78.69 o 
  -1   3   5     2910.03     2799.72     80.72 o 
   0   3   5     4596.49     4754.41    110.76 o 
   1   3   5      294.11      366.27     33.86 o 
   2   3   5     1952.78     1920.79     95.37 o 
   3   3   5      314.05      328.41    133.97 o 
   4   3   5     1874.76     1916.43    101.46 o 
   5   3   5     1845.71     1553.51    103.46 o 
   6   3   5      152.95      169.85     45.10 o 
   7   3   5      705.80      700.70     84.88 o 
   8   3   5       29.66       29.86     40.18 o 
   9   3   5      413.69      367.70     80.80 o 
 -12   4   5      362.78      446.80    116.46 o 
 -11   4   5     1059.51     1016.33    148.19 o 
 -10   4   5       55.94       77.69     60.14 o 
  -9   4   5     1606.65     1747.10    167.24 o 
  -8   4   5       83.37       81.64     61.17 o 
  -7   4   5     3432.44     3597.26    232.17 o 
  -6   4   5       75.04       55.85     29.57 o 
  -5   4   5     4371.60     4260.46    111.31 o 
  -4   4   5      494.52      590.84    101.02 o 
  -3   4   5     2427.14     2132.93     73.38 o 
  -2   4   5       59.71       85.15     26.10 o 
  -1   4   5     1656.98     1460.45     60.42 o 
   0   4   5     1142.70     1088.85     54.18 o 
   1   4   5      781.63      975.91     77.36 o 
   2   4   5      288.39      399.93     54.81 o 
   3   4   5     1347.30     1528.12     97.09 o 
   4   4   5     1330.13     1345.77    104.59 o 
   5   4   5      110.56      125.40     38.50 o 
   6   4   5      668.41      856.27     92.49 o 
   7   4   5       46.36        9.42     51.74 o 
   8   4   5      501.08      459.97    140.63 o 
 -12   5   5      518.03      491.45    147.13 o 
 -11   5   5      198.22      373.00    119.23 o 
  -9   5   5      368.71      420.29    112.57 o 
  -8   5   5     2046.78     1853.29    106.76 o 
  -7   5   5       30.87       41.26     30.88 o 
  -6   5   5     2564.59     2211.04    146.40 o 
  -5   5   5      742.76      734.86    102.42 o 
  -4   5   5     2468.15     2432.28    111.28 o 
  -3   5   5      730.54      692.48     49.24 o 
  -2   5   5      601.01      534.27     55.06 o 
  -1   5   5      572.11      547.23     44.86 o 
   0   5   5     2313.49     2061.10     78.18 o 
   1   5   5      502.68      468.32     60.47 o 
   2   5   5      882.07     1023.03     90.38 o 
   3   5   5     1000.77      943.50     90.21 o 
   4   5   5      215.73      198.62     46.27 o 
   5   5   5      638.85      780.74     89.52 o 
   6   5   5      160.33      210.01     55.23 o 
   7   5   5      541.30      700.22    100.60 o 
 -12   6   5        1.12      -16.09     99.45 o 
 -11   6   5     1381.87     1347.85    182.08 o 
 -10   6   5       85.56      178.52     97.34 o 
  -9   6   5     2397.13     2321.90    169.88 o 
  -8   6   5        4.20        9.32     34.43 o 
  -7   6   5     2485.35     2289.48    124.47 o 
  -6   6   5      682.10      747.91     82.68 o 
  -5   6   5     1287.50     1120.30     91.00 o 
  -4   6   5      396.98      385.43     73.43 o 
  -3   6   5     1134.47     1096.20     84.48 o 
  -2   6   5     1642.85     1564.02     91.32 o 
  -1   6   5      784.92      761.74     70.29 o 
   0   6   5     1605.95     1531.35     93.31 o 
   1   6   5      340.44      380.13     57.62 o 
   2   6   5     1897.59     1732.00    100.27 o 
   3   6   5       70.37       92.33     36.29 o 
   4   6   5      318.87      377.11     76.34 o 
   5   6   5       30.66       21.11     36.07 o 
   6   6   5      380.78      583.48     87.79 o 
 -11   7   5      116.35      147.66    111.85 o 
  -9   7   5       47.65       79.41     52.17 o 
  -8   7   5     2101.59     1799.66    152.08 o 
  -7   7   5     1260.17     1221.78    101.75 o 
  -6   7   5      859.63      896.60     93.13 o 
  -5   7   5      637.88      733.36     86.26 o 
  -4   7   5     2012.13     1866.92    107.47 o 
  -3   7   5     1419.93     1518.46    210.04 o 
  -2   7   5     1197.39     1228.52     94.92 o 
  -1   7   5     1847.37     1625.74    124.61 o 
   0   7   5      145.59      189.60     84.94 o 
   1   7   5     1373.39     1669.15    192.24 o 
   2   7   5       39.40       97.59     40.34 o 
   3   7   5      972.64     1006.32    137.04 o 
   4   7   5       55.51       67.80     91.21 o 
   5   7   5      511.46      548.85     90.86 o 
 -10   8   5       98.48      171.93     93.18 o 
  -9   8   5     1081.45     1127.25    151.02 o 
  -8   8   5      271.17      173.70     55.03 o 
  -7   8   5     1786.03     1702.14    232.30 o 
  -6   8   5      537.20      625.87    148.65 o 
  -5   8   5     2741.71     2989.27    145.42 o 
  -4   8   5     2111.16     1855.57    114.16 o 
  -3   8   5      878.54      839.28     86.80 o 
  -2   8   5     1911.19     1864.56    148.32 o 
  -1   8   5      169.21      361.33    103.60 o 
   0   8   5      467.80      538.60    125.76 o 
   1   8   5      104.59      136.31     66.15 o 
   2   8   5      480.98      516.64    109.61 o 
   3   8   5       21.34       23.94     73.47 o 
   4   8   5      601.84      662.52    142.12 o 
 -10   9   5      496.05      320.44     88.24 o 
  -9   9   5      196.47      150.45     78.35 o 
  -8   9   5      673.11      831.41    139.68 o 
  -7   9   5      239.49      305.81     68.46 o 
  -6   9   5      989.37     1165.96    115.88 o 
  -5   9   5     1307.29     1309.75    168.60 o 
  -4   9   5      157.89      113.81     89.62 o 
  -3   9   5     1663.27     1609.91    201.01 o 
  -2   9   5        8.12       19.65     72.54 o 
  -1   9   5     1214.24     1058.14    165.13 o 
   0   9   5        8.90      172.78     78.48 o 
   1   9   5      285.72      142.78     82.30 o 
   2   9   5        7.56      149.70     84.81 o 
   3   9   5      362.46      291.56    108.95 o 
  -9  10   5      626.68      474.34    206.29 o 
  -8  10   5      808.69      752.40    137.90 o 
  -7  10   5      274.16      287.91     81.64 o 
  -6  10   5      523.82      676.82     99.28 o 
  -5  10   5      458.22      485.71     82.27 o 
  -4  10   5      947.78      863.13    102.48 o 
  -3  10   5       62.03       83.46     86.95 o 
  -2  10   5      633.06      720.22    134.14 o 
  -1  10   5       55.68       11.41     64.76 o 
   1  10   5       48.84       49.13     85.53 o 
  -8  11   5      116.81       89.56     79.01 o 
  -7  11   5      500.70      390.32     83.22 o 
  -6  11   5      146.76      247.27     73.82 o 
  -5  11   5      851.88      745.44    196.26 o 
  -4  11   5       86.48      104.60     94.97 o 
  -3  11   5      602.16      598.41    126.42 o 
  -2  11   5       48.14      174.56     82.63 o 
   2 -16   6     1558.26     2034.44    221.45 o 
   3 -16   6        6.04       97.81     52.81 o 
   4 -16   6      763.94      721.19     99.07 o 
   5 -16   6       68.08      264.12     72.12 o 
   6 -16   6      609.38      588.98    161.18 o 
   7 -16   6       26.26       30.60     66.36 o 
  -1 -15   6      972.74      945.50    153.99 o 
   0 -15   6       63.53       23.28     66.41 o 
   1 -15   6     1171.82     1512.72    186.50 o 
   2 -15   6       15.73       -8.88     36.10 o 
   3 -15   6     1456.19     1410.23    121.20 o 
   4 -15   6        5.38       -3.73     39.67 o 
   5 -15   6     1670.58     1395.58    220.50 o 
   6 -15   6      536.53      572.96    106.74 o 
   7 -15   6      544.15      611.66    100.57 o 
   8 -15   6      482.50      651.97    111.20 o 
   9 -15   6      674.96      608.16    101.30 o 
  -2 -14   6      569.00      625.06    126.42 o 
  -1 -14   6        8.17       78.68     67.14 o 
   0 -14   6      757.96      735.52    137.37 o 
   1 -14   6       15.76      135.79     82.70 o 
   2 -14   6     1081.46     1186.42    106.92 o 
   3 -14   6       90.62       91.33     42.72 o 
   4 -14   6      785.69      816.85    219.57 o 
   5 -14   6      798.66      813.79    144.49 o 
   6 -14   6     1028.24     1213.50    129.69 o 
   7 -14   6     1454.14     1585.48    369.18 o 
   8 -14   6      115.20      188.94     70.40 o 
   9 -14   6      657.26      667.14     95.89 o 
  10 -14   6      226.33      294.33     76.97 o 
  -3 -13   6      970.15     1255.52    153.46 o 
  -2 -13   6       31.71       52.76     61.66 o 
  -1 -13   6      593.31      487.23    112.84 o 
   0 -13   6        2.56       -5.14     57.24 o 
   1 -13   6     2467.86     2219.82    123.57 o 
   2 -13   6      402.48      347.90     59.99 o 
   3 -13   6     2423.15     2461.14    271.64 o 
   4 -13   6      313.66      478.97    130.45 o 
   5 -13   6     2057.39     1838.18    120.12 o 
   6 -13   6     2131.52     2278.75    130.62 o 
   7 -13   6      257.39      359.62     64.23 o 
   8 -13   6      545.64      534.09     78.63 o 
   9 -13   6      614.28      707.24     93.20 o 
  10 -13   6     1184.36     1117.56    153.86 o 
  -5 -12   6       13.48      -28.49     47.09 o 
  -4 -12   6      874.45     1007.95    134.27 o 
  -3 -12   6       60.85       61.73     56.06 o 
  -2 -12   6      950.06      929.34    132.16 o 
  -1 -12   6       63.17      124.91     71.49 o 
   0 -12   6     1018.21     1118.56    107.59 o 
   1 -12   6      115.90       91.81     41.58 o 
   2 -12   6     3245.17     2667.29    128.08 o 
   3 -12   6      542.22      565.30    165.66 o 
   4 -12   6     3151.78     3052.63    138.40 o 
   5 -12   6     1993.05     1911.66    111.67 o 
   6 -12   6      851.15      879.02     89.31 o 
   7 -12   6      323.69      539.08    132.92 o 
   8 -12   6      114.88      230.57     54.37 o 
   9 -12   6     1027.28     1093.61    104.43 o 
  10 -12   6        8.20      177.60     79.40 o 
  11 -12   6      742.77      689.62    143.31 o 
  -6 -11   6        5.62      164.67     70.83 o 
  -5 -11   6     1084.01     1239.30    159.59 o 
  -4 -11   6       41.27       65.52     39.29 o 
  -3 -11   6     1471.91     1400.49    117.88 o 
  -2 -11   6       27.40       40.05     34.32 o 
  -1 -11   6      783.24      967.39    126.88 o 
   0 -11   6      322.87      291.55     48.70 o 
   1 -11   6     1552.47     1558.70    174.66 o 
   2 -11   6      582.06      607.52     71.13 o 
   3 -11   6     1038.85     1056.91    133.25 o 
   4 -11   6     1766.99     2097.53    109.45 o 
   5 -11   6      112.65      104.72     33.26 o 
   6 -11   6     3251.96     3215.61    141.55 o 
   7 -11   6     2242.07     2130.24    282.65 o 
   8 -11   6     1083.11     1191.22    102.56 o 
   9 -11   6        9.89       70.81     35.37 o 
  10 -11   6     1381.96     1582.82    191.71 o 
  11 -11   6       31.65      -37.85     60.54 o 
  -7 -10   6        1.21       12.07     47.28 o 
  -6 -10   6     1057.50     1013.16    152.47 o 
  -5 -10   6      132.76      183.08     47.45 o 
  -4 -10   6     1564.98     1326.91    100.90 o 
  -3 -10   6       84.14      112.88     37.80 o 
  -2 -10   6     4378.95     4105.74    157.65 o 
  -1 -10   6      991.45      955.48     78.42 o 
   0 -10   6     3177.79     3216.69    157.73 o 
   1 -10   6      995.03      951.86     73.83 o 
   2 -10   6     1762.20     1758.10     93.99 o 
   3 -10   6     1141.92     1246.13     79.94 o 
   4 -10   6     1178.80     1455.86    114.19 o 
   5 -10   6     1340.02     1399.34     89.13 o 
   6 -10   6      510.47      521.63     85.24 o 
   7 -10   6     4792.09     4973.47    179.07 o 
   8 -10   6      142.24      205.75     44.84 o 
   9 -10   6     3968.03     4174.52    250.34 o 
  10 -10   6       76.84      165.40     62.85 o 
  11 -10   6      747.18      990.34    162.30 o 
  12 -10   6      104.17      148.71     93.58 o 
  -8  -9   6       15.03       27.83     49.26 o 
  -7  -9   6      696.37      782.48    135.79 o 
  -6  -9   6       17.13       -4.22     32.43 o 
  -5  -9   6     1336.18     1272.02     98.65 o 
  -4  -9   6      176.83      260.55     57.34 o 
  -3  -9   6     1322.42     1298.16     90.76 o 
  -2  -9   6     2641.37     2378.43    109.13 o 
  -1  -9   6      381.12      446.34     46.87 o 
   0  -9   6     2766.38     2657.85     85.71 o 
   1  -9   6      808.93      963.29     55.02 o 
   2  -9   6      773.84      781.59     49.78 o 
   3  -9   6      296.54      338.10     37.23 o 
   4  -9   6     2325.34     2151.62    256.80 o 
   5  -9   6      479.07      454.95     67.76 o 
   6  -9   6     2626.99     2595.22    115.72 o 
   7  -9   6        9.73       15.64     25.84 o 
   8  -9   6     2505.31     2817.12    131.90 o 
   9  -9   6      311.64      260.96     77.82 o 
  10  -9   6     1799.29     2007.73    215.12 o 
  11  -9   6       42.70      131.24     79.80 o 
  12  -9   6      472.56      613.52    140.87 o 
  -8  -8   6      474.42      423.39    103.34 o 
  -7  -8   6        8.55       39.90     48.67 o 
  -6  -8   6     1299.32     1067.82     94.84 o 
  -5  -8   6     2058.33     1746.78    108.58 o 
  -4  -8   6     2726.03     2626.64    121.34 o 
  -3  -8   6      440.67      592.53     64.85 o 
  -2  -8   6       81.70      128.73     36.27 o 
  -1  -8   6     2958.73     2952.98     88.33 o 
   0  -8   6       55.38       85.49     22.13 o 
   1  -8   6     4169.88     4049.57    102.82 o 
   2  -8   6      791.31      778.62     47.32 o 
   3  -8   6     6462.14     6428.49    205.13 o 
   4  -8   6      329.40      345.69     36.11 o 
   5  -8   6     5464.77     5789.63    132.76 o 
   6  -8   6       30.35       37.24     19.31 o 
   7  -8   6     1118.09     1164.02     86.51 o 
   8  -8   6        7.05       55.99     43.66 o 
   9  -8   6     1439.41     1666.38    181.69 o 
  10  -8   6      260.52      402.94    115.80 o 
  11  -8   6      863.25     1023.45    158.74 o 
  12  -8   6      191.61       89.82     80.06 o 
  -9  -7   6      493.40      285.89     84.68 o 
  -8  -7   6       67.27       42.14     53.75 o 
  -7  -7   6     1956.31     1593.35    108.72 o 
  -6  -7   6     1458.25     1492.54    105.17 o 
  -5  -7   6     1237.15     1375.48     97.47 o 
  -4  -7   6     3828.04     3776.05    141.24 o 
  -3  -7   6     1324.00     1432.13     82.51 o 
  -2  -7   6     5325.69     4943.07    155.70 o 
  -1  -7   6     1782.00     2095.35     73.05 o 
   0  -7   6     3477.07     3741.16    110.50 o 
   1  -7   6      207.25      145.16     32.72 o 
   2  -7   6     1921.23     1683.40     94.63 o 
   3  -7   6       60.92       61.12     20.98 o 
   4  -7   6     7149.08     6801.36    205.49 o 
   5  -7   6       11.16       13.16     17.90 o 
   6  -7   6     1642.29     1648.14     78.52 o 
   7  -7   6      118.18      146.18     34.45 o 
   8  -7   6     2816.41     2937.39    125.26 o 
   9  -7   6      430.86      483.46     97.21 o 
  10  -7   6      506.84      670.56    121.34 o 
  11  -7   6      274.73      334.09     93.91 o 
  12  -7   6      279.83      461.57    130.78 o 
  -9  -6   6      143.71      163.49     69.51 o 
  -8  -6   6      496.90      509.16    150.39 o 
  -6  -6   6      721.63      844.54     77.83 o 
  -5  -6   6      741.65      914.48     79.22 o 
  -4  -6   6     2180.15     1928.30    232.17 o 
  -3  -6   6     3084.40     2980.00    116.73 o 
  -2  -6   6      575.80      558.67     35.20 o 
  -1  -6   6     8081.84     7766.79    195.70 o 
   0  -6   6       96.51      185.35     23.39 o 
   1  -6   6     4270.35     4147.72    101.91 o 
   2  -6   6     1798.13     2012.55     64.37 o 
   3  -6   6     1165.21     1147.87     62.39 o 
   4  -6   6       41.90       38.91     23.29 o 
   5  -6   6     3094.76     3005.45     87.68 o 
   6  -6   6       89.31      102.82     23.51 o 
   7  -6   6     1593.89     1338.17    242.89 o 
   8  -6   6      384.00      430.21    114.29 o 
   9  -6   6     1225.69     1222.56    101.84 o 
  10  -6   6      465.65      464.34    111.82 o 
  11  -6   6      477.20      557.37     83.17 o 
  12  -6   6      300.76      375.31    113.10 o 
 -10  -5   6      279.51      224.95     80.85 o 
  -9  -5   6      737.11      518.15    105.52 o 
  -8  -5   6      941.21      829.15     84.02 o 
  -7  -5   6      813.72      810.35     79.67 o 
  -6  -5   6     1249.47     1380.74     92.36 o 
  -5  -5   6      948.38      910.31    169.29 o 
  -4  -5   6     1000.84      892.59     70.58 o 
  -3  -5   6     2668.77     2477.97     99.54 o 
  -2  -5   6     7131.34     7783.88    137.93 o 
  -1  -5   6      470.60      608.72     63.31 o 
   0  -5   6     6323.43     6168.01    118.72 o 
   1  -5   6      103.77      128.80     19.82 o 
   2  -5   6     7169.08     7153.58    137.27 o 
   3  -5   6      542.78      513.50     36.45 o 
   4  -5   6     1194.80     1068.08     69.24 o 
   5  -5   6      244.79      255.46     30.50 o 
   6  -5   6     3418.27     3781.51    135.55 o 
   7  -5   6      250.18      231.15     44.98 o 
   8  -5   6      732.00      793.76     80.88 o 
   9  -5   6      606.31      622.47     77.06 o 
  10  -5   6      407.58      470.92     71.22 o 
  11  -5   6      609.32      694.19     93.10 o 
  12  -5   6      147.02      192.30     61.59 o 
 -11  -4   6      296.15      169.09     80.52 o 
 -10  -4   6      684.34      574.28    112.44 o 
  -9  -4   6      208.13      168.64     45.88 o 
  -8  -4   6      389.29      416.41     85.57 o 
  -7  -4   6     3159.48     2893.25    379.70 o 
  -6  -4   6      551.72      573.74    115.21 o 
  -5  -4   6      316.57      357.52     47.06 o 
  -4  -4   6     1629.71     1349.64     83.46 o 
  -3  -4   6    16356.70    17827.72    357.79 o 
  -2  -4   6     1191.44     1274.33     65.72 o 
  -1  -4   6     6900.42     6552.19    116.88 o 
   0  -4   6      449.78      415.69     40.31 o 
   1  -4   6     7078.38     7507.75    174.05 o 
   2  -4   6     5202.51     5804.34    117.11 o 
   3  -4   6     2396.35     2158.69     64.08 o 
   4  -4   6     1985.51     1932.77     61.84 o 
   5  -4   6     1678.14     1833.42     87.76 o 
   6  -4   6     2718.84     2555.39    184.09 o 
   7  -4   6     2251.53     2229.87    111.34 o 
   8  -4   6     1949.21     2061.68    165.53 o 
   9  -4   6      221.25      258.96     52.52 o 
  10  -4   6      595.00      610.72     83.06 o 
  11  -4   6      188.14      214.27     58.53 o 
 -11  -3   6      320.84      274.54     86.13 o 
 -10  -3   6      885.01      683.22    118.84 o 
  -9  -3   6      262.44      315.36     57.12 o 
  -8  -3   6      888.48      971.87    112.38 o 
  -7  -3   6      252.35      219.50     43.52 o 
  -6  -3   6     1985.26     2127.04    101.35 o 
  -5  -3   6      170.38      220.00     40.89 o 
  -4  -3   6     4450.49     4369.16    137.98 o 
  -3  -3   6       30.80       85.55     25.76 o 
  -2  -3   6    11623.57    11833.70    333.96 o 
  -1  -3   6     2319.17     2616.98     61.82 o 
   0  -3   6    12571.85    13722.29    214.71 o 
   1  -3   6     1782.60     1863.25     55.92 o 
   2  -3   6     9810.67    10447.03    177.25 o 
   3  -3   6     1096.26     1129.40     44.32 o 
   4  -3   6     2943.65     3002.56     75.81 o 
   5  -3   6     2298.16     1958.55    203.29 o 
   6  -3   6      803.65      803.03     74.46 o 
   7  -3   6     1064.87     1059.75     90.57 o 
   8  -3   6      364.55      389.40     60.81 o 
   9  -3   6      939.83      920.85     97.10 o 
  10  -3   6      129.68      138.42     49.53 o 
  11  -3   6      723.42      883.14    108.90 o 
 -11  -2   6      595.49      859.24    136.25 o 
 -10  -2   6       58.22       75.26     36.80 o 
  -9  -2   6     1174.51     1273.52    100.87 o 
  -8  -2   6      607.92      637.06     87.58 o 
  -7  -2   6     5292.22     5364.06    176.24 o 
  -6  -2   6       15.55        0.22     20.61 o 
  -5  -2   6     4600.13     4420.30    142.68 o 
  -4  -2   6        9.56       12.98     50.22 o 
  -3  -2   6     3618.98     3094.32    143.37 o 
  -2  -2   6       10.74        9.40      9.20 o 
  -1  -2   6     5665.69     5833.36    116.16 o 
   0  -2   6      277.36      203.63     22.41 o 
   1  -2   6    16086.17    16943.72    259.17 o 
   2  -2   6     7420.55     7856.22    198.61 o 
   3  -2   6     3613.83     3525.23    138.10 o 
   4  -2   6      736.11      671.19     61.66 o 
   5  -2   6      378.95      259.14     44.33 o 
   6  -2   6     1100.81      999.74    113.66 o 
   7  -2   6      170.21      176.94     52.89 o 
   8  -2   6      687.12      698.44     82.28 o 
   9  -2   6       59.01       60.27     39.26 o 
  10  -2   6      794.74      782.94     96.92 o 
  11  -2   6        5.03       98.16     55.53 o 
 -12  -1   6      630.68      694.04    134.73 o 
 -11  -1   6      240.20      207.99     51.35 o 
 -10  -1   6      654.29      672.79     79.46 o 
  -9  -1   6       21.96        4.83     28.90 o 
  -8  -1   6     3732.96     3637.15    146.27 o 
  -7  -1   6      916.59     1022.91    116.20 o 
  -6  -1   6     1924.32     1625.70     84.65 o 
  -5  -1   6       22.60       27.50     25.03 o 
  -4  -1   6     6533.24     6487.28    125.09 o 
  -3  -1   6      517.96      562.84     31.03 o 
  -2  -1   6     1260.49     1335.82     55.31 o 
  -1  -1   6       51.23       87.30     18.19 o 
   0  -1   6     6062.33     6067.58    119.97 o 
   1  -1   6     3419.73     3455.85    101.76 o 
   2  -1   6      187.96      389.40     27.74 o 
   3  -1   6    13776.32    14164.25    302.67 o 
   4  -1   6     1384.45     1235.07     78.97 o 
   5  -1   6     1867.37     1687.35     96.15 o 
   6  -1   6       11.64       14.44     26.07 o 
   7  -1   6     1064.31     1175.44    100.39 o 
   8  -1   6        5.24        5.06     31.38 o 
   9  -1   6      697.64      651.27     80.70 o 
  10  -1   6        3.11       58.26     47.87 o 
 -11   0   6     1196.85     1284.90    111.39 o 
 -10   0   6      109.62      141.68     41.77 o 
  -9   0   6     2857.82     2768.67    130.59 o 
  -8   0   6       52.70       62.28     29.16 o 
  -7   0   6     1026.73      937.44     76.36 o 
  -6   0   6      236.79      232.31     49.72 o 
  -5   0   6     3148.90     3116.46     83.10 o 
  -4   0   6     1204.27     1108.19     46.67 o 
  -3   0   6     4267.19     4351.82     98.84 o 
  -2   0   6      188.50      251.08     27.51 o 
  -1   0   6     6740.57     7149.28    138.36 o 
   0   0   6     1631.38     1575.48     54.48 o 
   1   0   6     4657.66     4374.36    137.72 o 
   2   0   6       63.07      255.35     32.92 o 
   3   0   6     1770.42     1845.13    172.65 o 
   4   0   6     4556.27     4472.95    165.76 o 
   5   0   6        4.78       19.33     27.68 o 
   6   0   6     2269.85     2003.85    107.29 o 
   7   0   6        8.40       43.71     32.27 o 
   8   0   6      732.07      706.99     85.12 o 
   9   0   6        0.43       64.28     43.13 o 
  10   0   6      453.38      412.03    112.84 o 
 -12   1   6      951.51     1195.18    156.36 o 
 -11   1   6      131.25       94.24     56.09 o 
 -10   1   6     2045.20     2021.32    113.24 o 
  -9   1   6      170.62      199.76     45.24 o 
  -8   1   6     1318.02     1399.23     87.84 o 
  -7   1   6      318.81      333.05     49.25 o 
  -6   1   6     1271.63     1218.05     75.84 o 
  -5   1   6     1450.15     1396.46     62.61 o 
  -4   1   6     2112.66     2012.98     67.81 o 
  -3   1   6     2809.57     2818.75     80.32 o 
  -2   1   6     1239.52     1265.17     53.05 o 
  -1   1   6     2581.14     2425.26     72.85 o 
   0   1   6     1948.67     1832.04     61.94 o 
   1   1   6     4372.05     4219.80     98.53 o 
   2   1   6      555.32      617.75     61.14 o 
   3   1   6     2078.15     1839.07     92.32 o 
   4   1   6      966.88     1016.19     86.16 o 
   5   1   6     3044.72     2947.70    130.56 o 
   6   1   6       40.62       52.99     30.88 o 
   7   1   6      783.94      892.42    105.02 o 
   8   1   6        3.32       -6.89     78.35 o 
   9   1   6      378.07      354.09     73.35 o 
 -12   2   6        6.13       62.12     60.41 o 
 -11   2   6     1792.39     1631.62    172.26 o 
 -10   2   6      400.93      362.39    101.36 o 
  -9   2   6     1355.91     1419.19    101.68 o 
  -8   2   6     3682.83     3812.52    166.35 o 
  -7   2   6     2716.46     2456.92    110.84 o 
  -6   2   6        9.40        5.94     18.69 o 
  -5   2   6     1496.18     1410.79     60.46 o 
  -4   2   6     2126.20     2107.99     72.98 o 
  -3   2   6      544.71      560.16     42.59 o 
  -2   2   6     2652.40     2561.52     92.01 o 
  -1   2   6     1048.71     1041.92     50.61 o 
   0   2   6     5085.64     5004.54    116.14 o 
   1   2   6      266.70      243.82     29.43 o 
   2   2   6     2298.25     1956.44    349.33 o 
   3   2   6      362.19      367.25     54.54 o 
   4   2   6     2568.23     2228.20    110.60 o 
   5   2   6        0.06       -2.03     25.18 o 
   6   2   6      736.50      647.20     77.06 o 
   7   2   6       16.69       40.49     32.08 o 
   8   2   6      642.04      695.79    129.26 o 
   9   2   6       65.16       82.93     61.94 o 
 -12   3   6     1099.13     1198.87    164.80 o 
 -11   3   6      153.56      145.42     79.67 o 
 -10   3   6     1335.88     1194.39    151.35 o 
  -9   3   6       95.70       41.68     57.31 o 
  -8   3   6     2278.26     1713.33    150.56 o 
  -7   3   6     3989.97     3633.08    127.69 o 
  -6   3   6     2099.62     1867.38     75.11 o 
  -5   3   6     3125.21     3195.94     95.71 o 
  -4   3   6     3418.44     3345.34     96.52 o 
  -3   3   6     3456.08     3206.47    123.73 o 
  -2   3   6      963.66     1076.16     55.09 o 
  -1   3   6     1316.08     1502.66     63.79 o 
   0   3   6      247.93      225.33     32.05 o 
   1   3   6     1908.50     1616.59     88.10 o 
   2   3   6      576.93      498.16     62.08 o 
   3   3   6     2363.82     2181.78    110.62 o 
   4   3   6      135.58      153.48     64.83 o 
   5   3   6     1331.36     1225.25    141.49 o 
   6   3   6      165.36      125.00     38.21 o 
   7   3   6      516.84      494.23     72.84 o 
   8   3   6      120.63      146.76     63.10 o 
 -12   4   6      119.89      126.09     81.84 o 
 -11   4   6      919.03     1290.21    172.72 o 
 -10   4   6      176.92      183.07     82.63 o 
  -9   4   6     1490.83     1637.49    173.91 o 
  -8   4   6      682.83      765.46    126.16 o 
  -7   4   6     1656.84     1694.13     94.57 o 
  -6   4   6     2669.78     2828.38    267.85 o 
  -5   4   6      735.09      805.06     70.83 o 
  -4   4   6     4054.27     4040.03    113.27 o 
  -3   4   6       10.44       32.10     28.54 o 
  -2   4   6     1763.41     1808.89     71.22 o 
  -1   4   6       47.15       60.78     23.75 o 
   0   4   6     1967.01     1985.04     80.64 o 
   1   4   6       12.58       49.27     29.21 o 
   2   4   6     1789.98     1751.38    104.26 o 
   3   4   6      116.15      136.05     40.91 o 
   4   4   6     1195.36     1155.53    103.92 o 
   5   4   6      234.65      211.48    119.00 o 
   6   4   6      421.93      428.02    177.20 o 
   7   4   6      197.16      291.80     67.63 o 
 -12   5   6      522.02      940.82    186.24 o 
 -10   5   6     1368.33     1264.29    171.00 o 
  -9   5   6      682.07      696.08    135.66 o 
  -8   5   6      715.51      932.90    147.72 o 
  -7   5   6     1808.29     1864.16    129.26 o 
  -6   5   6      351.45      348.01     76.17 o 
  -5   5   6     2587.08     2479.35    120.48 o 
  -4   5   6       17.56       31.73     34.19 o 
  -3   5   6     1752.44     1577.28     90.48 o 
  -2   5   6        0.26       23.76     24.46 o 
  -1   5   6     1811.47     1731.32    112.29 o 
   0   5   6       64.67       69.48     34.77 o 
   1   5   6      515.22      537.25     68.34 o 
   2   5   6       92.93       77.17     34.84 o 
   3   5   6     1328.38     1375.69    208.30 o 
   4   5   6      123.76      231.69     52.11 o 
   5   5   6      152.21       99.38     42.86 o 
   6   5   6      136.17      136.18     56.05 o 
 -11   6   6      244.13      420.95    138.62 o 
  -8   6   6      854.78      838.73    114.55 o 
  -7   6   6      329.02      306.11     62.91 o 
  -6   6   6     2588.59     2446.91    128.20 o 
  -5   6   6        3.59      -11.63     31.74 o 
  -4   6   6     2330.50     2141.59    114.24 o 
  -3   6   6       31.80        9.73     31.89 o 
  -2   6   6     2447.60     2260.56    112.36 o 
  -1   6   6      326.55      391.30     98.53 o 
   0   6   6     1292.92     1731.21    186.63 o 
   1   6   6      203.32      265.14     54.67 o 
   2   6   6     1007.83      983.11     97.54 o 
   3   6   6      403.43      435.60     65.13 o 
   4   6   6      544.72      526.03     75.04 o 
   5   6   6      259.81      208.61     60.47 o 
   6   6   6      110.70       60.80     82.11 o 
 -10   7   6      192.30      153.46     84.74 o 
  -8   7   6      168.12      130.18     49.00 o 
  -7   7   6     1978.20     1691.17    109.92 o 
  -6   7   6      127.64      144.84     55.63 o 
  -5   7   6     2161.78     1879.51    113.58 o 
  -4   7   6       48.70       12.39     46.99 o 
  -3   7   6     1924.44     1809.21    108.78 o 
  -2   7   6       89.59       57.97     40.18 o 
  -1   7   6     1725.26     1929.97    199.56 o 
   0   7   6      162.28      115.08     87.71 o 
   1   7   6      670.40      801.80    147.33 o 
   2   7   6      272.36      143.57     82.70 o 
   3   7   6      526.82      694.43    130.05 o 
   4   7   6      128.80      172.33     60.33 o 
 -10   8   6      684.68      218.62     91.87 o 
  -9   8   6       58.97      -44.71     70.17 o 
  -8   8   6     1210.37     1262.78    161.11 o 
  -7   8   6      123.15      139.45     52.34 o 
  -6   8   6     1001.88      985.94    103.46 o 
  -5   8   6       58.51       18.89     82.01 o 
  -4   8   6     2310.76     2032.10    122.21 o 
  -3   8   6       46.16       79.17     45.58 o 
  -2   8   6     1244.71     1438.26    187.09 o 
  -1   8   6      435.54      517.63    120.69 o 
   0   8   6      346.14      407.63    116.60 o 
   1   8   6       81.33       62.39     67.14 o 
   2   8   6      130.07      144.29     79.27 o 
   3   8   6      132.80      260.23     99.58 o 
  -9   9   6      606.64      444.73    180.63 o 
  -8   9   6        2.45       38.14     50.34 o 
  -7   9   6     1124.55     1104.84    115.65 o 
  -6   9   6       15.46       74.11     76.14 o 
  -5   9   6     1294.18     1205.37    116.60 o 
  -4   9   6      393.78      430.45     79.63 o 
  -3   9   6     1225.74     1205.68    152.44 o 
  -2   9   6      267.62      151.55     84.94 o 
  -1   9   6      223.99      146.21     79.80 o 
   1   9   6      235.81      277.64     93.51 o 
  -8  10   6     1076.73     1035.12    161.51 o 
  -7  10   6       56.37      107.23     63.75 o 
  -6  10   6      818.77      731.46    100.46 o 
  -5  10   6      253.54      196.73     89.06 o 
  -4  10   6      496.77      574.24     89.51 o 
  -3  10   6      325.25      392.46    112.84 o 
  -2  10   6      408.78      503.91    118.90 o 
  -1  10   6      167.07       72.67     73.20 o 
   1 -16   7      260.05      388.11    114.35 o 
   2 -16   7      773.47     1004.13    168.89 o 
   3 -16   7      731.12      830.29    146.14 o 
   4 -16   7      385.80      407.79     73.77 o 
   5 -16   7      677.24      662.00     93.37 o 
   6 -16   7       67.68       56.30     56.78 o 
   7 -16   7      803.52      954.66    121.00 o 
  -1 -15   7      634.91      951.50    157.15 o 
   0 -15   7      115.19      126.03     85.34 o 
   1 -15   7      833.94      876.06    155.31 o 
   2 -15   7      811.82      832.86    157.35 o 
   3 -15   7      227.99      139.13     88.27 o 
   4 -15   7      787.52      811.69     94.64 o 
   5 -15   7      412.27      549.25     81.73 o 
   6 -15   7     1479.87     1651.64    137.54 o 
   7 -15   7        0.66       51.55     62.35 o 
   8 -15   7     1171.23     1305.32    131.36 o 
   9 -15   7       26.65       68.03     60.05 o 
  -3 -14   7      202.53      255.75     84.28 o 
  -2 -14   7      450.01      347.35     98.66 o 
  -1 -14   7      764.16     1072.45    156.30 o 
   0 -14   7      231.41      190.72     85.93 o 
   1 -14   7      807.74      964.62    157.55 o 
   2 -14   7      401.89      345.94     66.24 o 
   3 -14   7     1985.30     1698.64    115.85 o 
   4 -14   7        3.13       11.67     31.69 o 
   5 -14   7     2282.56     2259.41    135.36 o 
   6 -14   7        1.78       53.04     36.78 o 
   7 -14   7     2224.19     2454.32    142.48 o 
   8 -14   7      220.94      302.81     63.56 o 
   9 -14   7     1182.10     1161.50    120.32 o 
  10 -14   7      250.68      226.80     68.98 o 
  -4 -13   7      407.75      594.52    120.62 o 
  -3 -13   7      548.92      718.90    124.31 o 
  -2 -13   7      792.54      921.03    141.06 o 
  -1 -13   7      139.73       92.26     61.20 o 
   0 -13   7      584.95      541.24    123.39 o 
   1 -13   7      549.19      911.40    144.76 o 
   2 -13   7     3051.06     2913.77    165.33 o 
   3 -13   7      106.75       41.28     54.90 o 
   4 -13   7     1571.10     1439.40    121.41 o 
   5 -13   7       45.27      147.18     57.11 o 
   6 -13   7     2220.57     2170.15    125.33 o 
   7 -13   7      170.29      284.66     59.65 o 
   8 -13   7     1023.10     1055.53    106.59 o 
   9 -13   7       10.41        5.48     36.57 o 
  10 -13   7      879.36      964.62    170.74 o 
  -5 -12   7      355.58      336.53     89.56 o 
  -4 -12   7      174.17      156.77     49.12 o 
  -3 -12   7      944.45      829.17    199.06 o 
  -2 -12   7       55.62       73.14     62.19 o 
  -1 -12   7     1097.56     1034.59    141.13 o 
   0 -12   7      941.77      983.35    136.51 o 
   1 -12   7     1700.91     1758.81    105.46 o 
   2 -12   7        0.86       38.79     31.39 o 
   3 -12   7     1761.40     1721.63    103.26 o 
   4 -12   7        4.17       23.81     23.94 o 
   5 -12   7     2144.95     2147.12    116.59 o 
   6 -12   7       84.21      113.35     44.35 o 
   7 -12   7     1570.01     1721.50    110.54 o 
   8 -12   7      590.95      641.20     82.89 o 
   9 -12   7      639.47      874.93    226.30 o 
  10 -12   7      538.34      780.50    146.67 o 
  11 -12   7      277.88      343.85    114.02 o 
  -6 -11   7      673.33      860.03    142.25 o 
  -5 -11   7      318.46      375.88     66.57 o 
  -4 -11   7      943.10     1013.83     96.23 o 
  -3 -11   7       62.50       72.88     39.27 o 
  -2 -11   7     1445.50     1686.35    118.87 o 
  -1 -11   7       32.20       40.69     33.75 o 
   0 -11   7     2481.11     2543.23    185.91 o 
   1 -11   7        1.20        5.41     27.67 o 
   2 -11   7     2843.39     2835.74    127.35 o 
   3 -11   7      121.04      188.36     40.10 o 
   4 -11   7     1966.76     1674.75    168.89 o 
   5 -11   7      285.65      319.85     57.54 o 
   6 -11   7     1349.47     1436.36    102.08 o 
   7 -11   7       37.76       45.71     30.86 o 
   8 -11   7     1443.05     1516.85    140.17 o 
   9 -11   7     1017.33     1274.38    169.68 o 
  10 -11   7      252.16      281.53     90.09 o 
  11 -11   7      580.95      601.65    131.63 o 
  -7 -10   7      427.49      486.76    108.48 o 
  -6 -10   7      473.56      479.09     73.72 o 
  -5 -10   7     1541.11     1670.16    216.38 o 
  -4 -10   7       35.78       85.18     43.76 o 
  -3 -10   7      709.52      679.07     75.58 o 
  -2 -10   7      979.71     1138.60     89.11 o 
  -1 -10   7     1215.33     1110.31     85.32 o 
   0 -10   7      193.74      267.52     37.31 o 
   1 -10   7     3603.22     3364.61    101.16 o 
   2 -10   7      360.00      361.17     41.31 o 
   3 -10   7     1677.90     1881.80     97.23 o 
   4 -10   7       38.68       39.66     26.23 o 
   5 -10   7     1553.85     1265.44     88.39 o 
   6 -10   7     1200.35     1260.38     91.62 o 
   7 -10   7     1659.95     1763.68    100.49 o 
   8 -10   7       55.73       78.01     34.68 o 
   9 -10   7     1825.39     1977.46    205.89 o 
  10 -10   7     1001.17     1057.74    161.18 o 
  11 -10   7      128.12      223.76     97.80 o 
  -8  -9   7      289.98      248.03     81.38 o 
  -7  -9   7      294.63      379.40     98.99 o 
  -6  -9   7     1344.33     1078.84     99.41 o 
  -5  -9   7      136.71      180.13     47.53 o 
  -4  -9   7     2771.28     2290.59    124.84 o 
  -3  -9   7       44.23       29.56     31.35 o 
  -2  -9   7     1131.52     1184.80     87.76 o 
  -1  -9   7       68.68       70.13     39.24 o 
   0  -9   7     3703.48     3433.19    100.32 o 
   1  -9   7      836.82      940.32     54.34 o 
   2  -9   7     1530.77     1665.10     68.53 o 
   3  -9   7      742.34      776.79     58.12 o 
   4  -9   7     2145.01     1693.84    153.70 o 
   5  -9   7      996.16      966.84     75.26 o 
   6  -9   7     1492.56     1551.99     88.58 o 
   7  -9   7     2559.94     2409.90    114.73 o 
   8  -9   7      587.27      542.29    104.13 o 
   9  -9   7     1678.60     1807.77    158.14 o 
  10  -9   7      183.83      447.13    104.00 o 
  11  -9   7      640.47      688.43    144.56 o 
  -8  -8   7      149.47       93.78     54.14 o 
  -7  -8   7      593.27      739.85     99.58 o 
  -6  -8   7       27.38       78.47     60.97 o 
  -5  -8   7     1864.61     1660.94    107.83 o 
  -4  -8   7       54.85       60.69     34.32 o 
  -3  -8   7     7878.19     7130.67    253.87 o 
  -2  -8   7     2195.66     2179.99    102.99 o 
  -1  -8   7     2539.59     2658.90    110.40 o 
   0  -8   7     1677.35     1772.28     94.87 o 
   1  -8   7     3833.95     3904.84    101.97 o 
   2  -8   7      730.04      676.51     46.33 o 
   3  -8   7     3712.79     3547.29     99.37 o 
   4  -8   7     1137.74     1077.07     54.79 o 
   5  -8   7     2509.67     2175.15     87.97 o 
   6  -8   7     2252.45     2173.84     79.99 o 
   7  -8   7      216.35      198.40     40.41 o 
   8  -8   7     1398.97     1428.83    161.24 o 
   9  -8   7       13.80      107.30     57.37 o 
  10  -8   7      558.86      569.13    113.23 o 
  11  -8   7       14.50       22.55     63.57 o 
  -9  -7   7       80.81       78.15     59.81 o 
  -8  -7   7      972.75      718.53     84.80 o 
  -7  -7   7      385.52      360.19     62.09 o 
  -6  -7   7     2681.93     2585.91    168.46 o 
  -5  -7   7       11.39       39.45     30.90 o 
  -4  -7   7     3671.97     3339.83    136.06 o 
  -3  -7   7       80.02      149.81     43.62 o 
  -2  -7   7     4193.41     4434.93    146.71 o 
  -1  -7   7      844.56      919.76     50.52 o 
   0  -7   7     2476.38     1975.10     65.58 o 
   1  -7   7     1768.10     1540.27     62.13 o 
   2  -7   7     2201.51     2286.95     74.01 o 
   3  -7   7     2541.44     2337.66    142.69 o 
   4  -7   7     4789.72     4523.71    112.66 o 
   5  -7   7     2688.69     2759.38     86.70 o 
   6  -7   7       76.44       78.83     33.88 o 
   7  -7   7     1735.65     1821.95    109.51 o 
   8  -7   7      196.37      109.34     54.74 o 
   9  -7   7     1228.15     1206.27    104.45 o 
  10  -7   7        6.24      104.26     53.15 o 
  11  -7   7      835.77      804.04    150.63 o 
  -9  -6   7      829.74      671.55    122.99 o 
  -8  -6   7        0.04      -31.73     25.02 o 
  -7  -6   7     2150.36     2007.67    114.60 o 
  -6  -6   7       57.71       47.24     32.93 o 
  -5  -6   7     2616.37     2509.89    155.93 o 
  -4  -6   7      121.75      175.92     93.84 o 
  -3  -6   7     3514.73     3457.43    127.10 o 
  -2  -6   7     2880.07     2897.35    113.03 o 
  -1  -6   7     4317.32     4336.00     96.42 o 
   0  -6   7     2653.78     2772.53     74.46 o 
   1  -6   7     4051.44     3896.64     95.21 o 
   2  -6   7     2414.39     2162.04     69.18 o 
   3  -6   7       88.66      219.64     29.23 o 
   4  -6   7     3069.79     3127.90     89.09 o 
   5  -6   7      353.94      386.08     36.23 o 
   6  -6   7     2236.20     1549.78    115.61 o 
   7  -6   7      105.37      100.99     35.79 o 
   8  -6   7     1016.28     1217.04     98.82 o 
   9  -6   7       39.25       56.77     34.34 o 
  10  -6   7      825.58      924.63    100.98 o 
  11  -6   7       30.03       71.12     60.14 o 
  -9  -5   7        0.39       38.98     31.24 o 
  -8  -5   7     1223.08     1095.40    100.11 o 
  -7  -5   7      337.25      367.56     85.96 o 
  -6  -5   7     1036.15     1005.33     84.63 o 
  -5  -5   7       23.09       23.88     27.57 o 
  -4  -5   7     3362.10     3421.36    128.83 o 
  -3  -5   7      537.68      505.49     56.41 o 
  -2  -5   7     2614.62     2218.38     93.33 o 
  -1  -5   7      897.29      866.96    120.62 o 
   0  -5   7     1343.20     1362.59     48.79 o 
   1  -5   7     4384.69     4329.95     99.56 o 
   2  -5   7      661.36      662.64     43.71 o 
   3  -5   7     2842.40     2883.16     99.10 o 
   4  -5   7       25.62       51.42     19.47 o 
   5  -5   7     2319.75     1986.56    137.60 o 
   6  -5   7       76.00       90.89     33.09 o 
   7  -5   7     2322.82     2243.47    112.98 o 
   8  -5   7       57.40       -5.57     29.47 o 
   9  -5   7      688.84      622.56     79.63 o 
  10  -5   7      153.33      196.63     58.43 o 
  11  -5   7      493.61      680.80     93.94 o 
 -10  -4   7        6.95      -26.84     41.35 o 
  -9  -4   7      621.76      665.45     91.07 o 
  -8  -4   7       39.30       40.76     33.44 o 
  -7  -4   7     2224.63     2161.60    113.62 o 
  -6  -4   7      158.82      119.52     34.96 o 
  -5  -4   7     1672.01     1681.79     90.09 o 
  -4  -4   7     1880.60     1682.89     94.87 o 
  -3  -4   7     3694.25     3388.92    120.05 o 
  -2  -4   7     2439.27     2637.75    101.36 o 
  -1  -4   7     3187.12     3368.71     78.94 o 
   0  -4   7     8423.94     8143.12    160.95 o 
   1  -4   7       19.82        3.39     12.88 o 
   2  -4   7     4293.71     3933.11     94.24 o 
   3  -4   7      993.13     1036.48     50.75 o 
   4  -4   7     5211.63     4926.31    157.47 o 
   5  -4   7       50.03       64.40     30.25 o 
   6  -4   7     3001.63     2976.38    126.00 o 
   7  -4   7       37.75       17.00     29.25 o 
   8  -4   7     2548.85     2651.30    170.11 o 
   9  -4   7      350.15      406.39     67.62 o 
  10  -4   7      787.10      791.65     97.99 o 
  11  -4   7      173.91      145.06     59.23 o 
 -11  -3   7       32.96       20.11     62.32 o 
 -10  -3   7     1234.64     1145.19    105.69 o 
  -9  -3   7      290.80      268.91     84.02 o 
  -8  -3   7      148.44      192.82     44.21 o 
  -7  -3   7      421.30      505.38     64.69 o 
  -6  -3   7     1894.93     1826.91    142.55 o 
  -5  -3   7     1385.55     1443.32     81.30 o 
  -4  -3   7     2577.36     2384.07    100.69 o 
  -3  -3   7     2062.38     1947.70    116.10 o 
  -2  -3   7     2215.94     2322.47     92.99 o 
  -1  -3   7    15745.39    16350.46    253.30 o 
   0  -3   7     1889.83     1892.33     59.38 o 
   1  -3   7     5169.34     5076.54    109.65 o 
   2  -3   7     1564.41     1479.09     53.91 o 
   3  -3   7     1840.32     1891.94     82.11 o 
   4  -3   7        0.49       21.41     24.56 o 
   5  -3   7     2696.24     2638.44    115.04 o 
   6  -3   7        5.01       -0.55     25.20 o 
   7  -3   7     1512.24     1364.64    104.42 o 
   8  -3   7      175.88      222.89     50.44 o 
   9  -3   7      770.95      677.88    143.40 o 
  10  -3   7      241.48      316.08     68.10 o 
  11  -3   7      317.59      369.88     80.21 o 
 -11  -2   7      726.86      815.38     96.25 o 
 -10  -2   7      629.76      759.18     90.07 o 
  -9  -2   7     1092.53      987.52    161.38 o 
  -8  -2   7      295.07      326.23     55.35 o 
  -7  -2   7     2207.23     2103.73    127.94 o 
  -6  -2   7     1252.63     1351.28     84.19 o 
  -5  -2   7      766.08      761.85     66.57 o 
  -4  -2   7     3629.76     3693.88    127.76 o 
  -3  -2   7     2959.19     2930.08    107.93 o 
  -2  -2   7      111.41      144.58     20.87 o 
  -1  -2   7       22.51       23.39     14.61 o 
   0  -2   7     4307.17     4718.17    106.67 o 
   1  -2   7       88.98       92.64     19.49 o 
   2  -2   7     4479.62     4172.45     96.57 o 
   3  -2   7       48.97      105.58     34.19 o 
   4  -2   7     4791.69     4445.00    149.92 o 
   5  -2   7      477.38      470.45     61.86 o 
   6  -2   7      810.33      793.29    113.83 o 
   7  -2   7      229.06      315.10     58.12 o 
   8  -2   7      408.37      456.74     73.47 o 
   9  -2   7      480.78      649.95     86.54 o 
  10  -2   7      404.73      367.45     72.15 o 
 -11  -1   7      390.87      498.83    141.99 o 
 -10  -1   7      507.39      547.03     77.72 o 
  -9  -1   7      983.49      859.76    213.05 o 
  -8  -1   7     1719.71     1614.69    149.37 o 
  -7  -1   7     3006.40     2911.40    126.24 o 
  -6  -1   7      815.41      891.38     74.52 o 
  -5  -1   7     4328.97     4104.69    146.37 o 
  -4  -1   7      999.75      872.13     94.90 o 
  -3  -1   7     6607.57     6910.14    135.13 o 
  -2  -1   7       14.02       18.50     15.72 o 
  -1  -1   7     3269.65     3031.45     81.36 o 
   0  -1   7      241.17      271.38     28.68 o 
   1  -1   7     7348.19     7456.50    145.44 o 
   2  -1   7      996.55     1031.92     45.47 o 
   3  -1   7     2851.01     2583.85    216.11 o 
   4  -1   7      881.92      759.03     71.20 o 
   5  -1   7     2476.65     2158.60    108.43 o 
   6  -1   7      580.38      644.55     74.99 o 
   7  -1   7      568.51      438.75     85.27 o 
   8  -1   7      498.66      441.90    174.80 o 
   9  -1   7      265.19      242.58     58.50 o 
  10  -1   7      439.41      230.66     64.14 o 
 -12   0   7      196.49      240.18    126.75 o 
 -11   0   7     1387.72     1576.80    123.85 o 
 -10   0   7      849.20      844.84    119.27 o 
  -9   0   7      814.86      950.54     90.22 o 
  -8   0   7     1444.85     1446.93     93.02 o 
  -7   0   7       37.60       58.25     30.51 o 
  -6   0   7     1352.87     1340.45     82.29 o 
  -5   0   7      324.23      365.77     50.56 o 
  -4   0   7     2095.67     2508.21     76.19 o 
  -3   0   7      111.75      124.16     23.19 o 
  -2   0   7     3443.07     3395.54     90.53 o 
  -1   0   7        1.65       10.09     16.13 o 
   0   0   7     4310.10     4586.14    108.69 o 
   1   0   7      305.55      310.71     32.00 o 
   2   0   7      214.58      160.51     37.09 o 
   3   0   7     1479.07     1374.43     82.28 o 
   4   0   7     2664.49     2542.62    116.64 o 
   5   0   7      346.28      391.04     62.69 o 
   6   0   7      826.24      841.28     87.60 o 
   7   0   7      419.16      413.98     72.51 o 
   8   0   7      414.15      363.95    120.69 o 
   9   0   7      331.86      359.19     68.07 o 
 -12   1   7      587.77      670.82    131.76 o 
 -11   1   7     1407.84     1396.85    170.81 o 
 -10   1   7      188.56      285.05     57.37 o 
  -9   1   7     1143.76     1161.00     98.22 o 
  -8   1   7      541.21      529.83     99.88 o 
  -7   1   7     3192.23     2993.94    125.61 o 
  -6   1   7       27.04       26.19     23.83 o 
  -5   1   7      513.18      583.18     60.73 o 
  -4   1   7       28.60       24.02     18.14 o 
  -3   1   7     4134.14     3787.85    146.63 o 
  -2   1   7     1010.75     1099.78     54.86 o 
  -1   1   7     4458.00     4424.54    109.94 o 
   0   1   7      452.34      469.66     39.02 o 
   1   1   7     2452.56     2380.34     75.64 o 
   2   1   7      317.61      291.37     84.61 o 
   3   1   7     1347.44     1310.65     85.47 o 
   4   1   7     1093.23     1167.29     96.04 o 
   5   1   7      185.14      226.35     47.77 o 
   6   1   7      277.19      313.02     54.87 o 
   7   1   7      299.30      239.54     86.33 o 
   8   1   7      712.60      603.19    175.29 o 
   9   1   7      189.08      210.30    137.90 o 
 -12   2   7      780.65      696.74    141.26 o 
 -11   2   7      107.28      258.71     95.03 o 
 -10   2   7      942.61     1050.69    153.99 o 
  -9   2   7      170.62      154.30     48.77 o 
  -8   2   7     2146.71     2200.97    112.45 o 
  -7   2   7      334.69      479.09     61.97 o 
  -6   2   7     5913.60     6233.92    189.47 o 
  -5   2   7        0.17       -4.12     19.32 o 
  -4   2   7     3277.51     2953.53     91.69 o 
  -3   2   7      893.46      871.80     54.32 o 
  -2   2   7     2722.29     2537.96     83.97 o 
  -1   2   7      283.91      231.06     33.30 o 
   0   2   7     3975.26     4023.47    107.19 o 
   1   2   7      468.72      488.73    108.48 o 
   2   2   7     2090.26     2051.39    103.53 o 
   3   2   7     2242.49     2022.54    105.82 o 
   4   2   7      185.60      175.57     44.02 o 
   5   2   7      212.23      304.88     58.64 o 
   6   2   7      110.58      117.71     43.59 o 
   7   2   7      237.23      175.90     50.93 o 
   8   2   7       47.04      -11.97     44.43 o 
 -12   3   7      125.31      162.89     85.14 o 
 -11   3   7      875.74      896.17    153.79 o 
 -10   3   7      505.29      729.32    140.80 o 
  -9   3   7     1352.15     1431.08    165.20 o 
  -8   3   7      169.29      131.57     68.72 o 
  -7   3   7     3434.36     3405.04    208.46 o 
  -6   3   7        2.22       19.49     20.75 o 
  -5   3   7     2819.74     2683.56     91.37 o 
  -4   3   7       97.27       85.49     27.15 o 
  -3   3   7     1598.48     1458.25     84.62 o 
  -2   3   7      550.49      568.38     48.28 o 
  -1   3   7      516.70      421.63     43.65 o 
   0   3   7      295.82      283.61     35.19 o 
   1   3   7     2587.88     2810.66    123.31 o 
   2   3   7     1356.17     1283.99     97.93 o 
   3   3   7      303.76      258.70     53.08 o 
   4   3   7      719.38      669.11    109.01 o 
   5   3   7      156.90      173.90     44.26 o 
   6   3   7      494.59      329.56     72.94 o 
   7   3   7       39.77      -39.08     38.83 o 
 -11   4   7        2.85      -59.29     68.59 o 
 -10   4   7      895.53     1300.56    174.76 o 
  -9   4   7      118.34       97.27     80.26 o 
  -8   4   7     2556.72     2410.60    187.49 o 
  -7   4   7        0.62       66.54     43.59 o 
  -6   4   7     2859.84     3114.19    131.85 o 
  -5   4   7      351.61      354.15     54.22 o 
  -4   4   7     2791.08     2662.81    116.73 o 
  -3   4   7     1673.28     1723.26     88.71 o 
  -2   4   7     1755.21     1621.11     71.24 o 
  -1   4   7      226.14      236.85     36.17 o 
   0   4   7      640.32      668.11     71.16 o 
   1   4   7     1638.28     1524.60     95.71 o 
   2   4   7      359.27      336.19     58.22 o 
   3   4   7     1352.06     1414.75    112.60 o 
   4   4   7      176.66      180.72     52.11 o 
   5   4   7      429.69      420.51     65.53 o 
   6   4   7        2.02       -5.06     47.36 o 
   7   4   7      453.67      532.99    130.97 o 
 -10   5   7        0.86       39.50     73.20 o 
  -9   5   7     1265.94     1116.63    162.43 o 
  -8   5   7      345.50      610.02    122.00 o 
  -7   5   7     1806.89     1835.60    159.92 o 
  -6   5   7      396.25      363.11     81.18 o 
  -5   5   7     1411.18     1510.40    100.65 o 
  -4   5   7     1180.99     1258.56     95.36 o 
  -3   5   7      433.35      435.50     61.15 o 
  -2   5   7     1003.90      802.36     74.85 o 
  -1   5   7      959.84      854.74     80.52 o 
   0   5   7     1605.60     1509.37    159.43 o 
   1   5   7       26.38       61.80     33.55 o 
   2   5   7      991.39     1067.94    244.31 o 
   3   5   7        8.79       56.20     38.85 o 
   4   5   7     1102.71     1134.01    109.93 o 
   5   5   7        0.89       10.22     46.69 o 
   6   5   7      271.60      414.88    115.01 o 
 -11   6   7        1.53        6.53    105.19 o 
  -9   6   7       78.52       25.26     62.32 o 
  -7   6   7      442.48      318.04    100.04 o 
  -6   6   7      991.92     1106.05    104.09 o 
  -5   6   7     1042.06      953.05    181.75 o 
  -4   6   7     1178.50     1232.54    177.04 o 
  -3   6   7     1904.19     1585.07    104.21 o 
  -2   6   7      441.30      437.33     61.80 o 
  -1   6   7     1110.90     1314.22    169.88 o 
   0   6   7      227.80      334.56    104.66 o 
   1   6   7     1048.67     1230.53    175.82 o 
   2   6   7       46.62      173.37     52.02 o 
   3   6   7      739.17      770.18    148.88 o 
   4   6   7       18.43        3.62     41.64 o 
   5   6   7      590.23      546.51    118.18 o 
 -10   7   7      156.06       48.93     82.37 o 
  -7   7   7      748.44      746.59    185.87 o 
  -6   7   7       60.12       64.60     53.22 o 
  -5   7   7      874.94      829.35    104.10 o 
  -4   7   7     2490.39     2100.16    122.31 o 
  -3   7   7      177.81      221.68     76.96 o 
  -2   7   7      813.20      942.00    150.10 o 
  -1   7   7      355.31      517.63    119.89 o 
   0   7   7      730.11      809.78    152.60 o 
   1   7   7       19.20       82.76     79.40 o 
   2   7   7      464.27      409.14    108.95 o 
   3   7   7       16.12      -20.31     63.90 o 
  -9   8   7      403.85      250.87     89.82 o 
  -8   8   7      379.14      349.13    114.29 o 
  -7   8   7      688.01      644.97    104.07 o 
  -6   8   7      700.49      785.10     99.02 o 
  -5   8   7      258.76      370.29     73.90 o 
  -4   8   7       18.56       -3.60     40.34 o 
  -3   8   7      369.67      337.72    103.08 o 
  -2   8   7      127.78       85.73     84.08 o 
  -1   8   7      778.79      795.73    154.65 o 
   0   8   7       60.44      155.24     91.67 o 
   1   8   7      525.31      264.65     91.87 o 
   2   8   7        3.76       31.19     65.35 o 
  -8   9   7      489.18      569.15     90.38 o 
  -7   9   7      304.71      448.39     85.28 o 
  -6   9   7      963.73     1001.08    112.55 o 
  -5   9   7       85.17       59.50     52.74 o 
  -4   9   7      647.13      602.90    130.54 o 
  -3   9   7      155.57      160.98     90.74 o 
  -2   9   7      703.30      515.78    130.58 o 
  -1   9   7        0.71      -44.05     73.14 o 
  -6  10   7       38.63       68.40    115.08 o 
  -5  10   7      881.47      934.97    110.85 o 
  -4  10   7        3.68       76.10     71.42 o 
  -3  10   7      596.80      824.02    151.61 o 
   1 -16   8      790.28      853.96    158.67 o 
   2 -16   8       24.08      -27.50     73.93 o 
   3 -16   8      564.23      777.07    150.03 o 
   4 -16   8       13.23      -44.19     78.54 o 
   5 -16   8     1164.42     1064.04    113.94 o 
   6 -16   8      122.62      193.67     62.70 o 
   7 -16   8      573.01      639.95    101.38 o 
  -1 -15   8        1.05      168.50     73.27 o 
   0 -15   8      431.45      455.90    128.34 o 
   1 -15   8       22.45       47.68     74.79 o 
   2 -15   8      650.25      832.13    151.02 o 
   3 -15   8      113.11       57.18     71.16 o 
   4 -15   8      684.05      911.24     97.58 o 
   5 -15   8      292.06      437.20     74.75 o 
   6 -15   8      548.04      540.55    162.83 o 
   7 -15   8      299.52      488.27     80.72 o 
   8 -15   8      568.57      650.12     99.33 o 
   9 -15   8      929.39      922.48    203.91 o 
  -3 -14   8      430.38      320.51     95.16 o 
  -2 -14   8       20.54       53.88     61.99 o 
  -1 -14   8     1322.42     1165.04    164.34 o 
   0 -14   8      267.79      564.71    130.12 o 
   1 -14   8      878.27     1128.18    159.13 o 
   2 -14   8       99.51      227.32     98.99 o 
   3 -14   8     1872.63     1774.06    114.85 o 
   4 -14   8     1032.59     1102.34    103.46 o 
   5 -14   8     1338.79     1065.61    102.76 o 
   6 -14   8      634.53      774.42     91.49 o 
   7 -14   8      699.40      818.06     97.15 o 
   8 -14   8     1202.41     1447.98    126.93 o 
   9 -14   8      344.22      341.85     73.45 o 
  -4 -13   8      737.65      899.66    141.33 o 
  -3 -13   8       13.21       18.53     59.22 o 
  -2 -13   8     1109.69     1223.07    157.09 o 
  -1 -13   8      256.59      321.10    103.67 o 
   0 -13   8     1221.98     1239.23    159.86 o 
   1 -13   8      253.68      397.67    105.32 o 
   2 -13   8      855.73      928.35    134.80 o 
   3 -13   8      887.22      821.94    147.49 o 
   4 -13   8      856.41      825.03     88.22 o 
   5 -13   8     1035.33     1020.82     96.79 o 
   6 -13   8      673.52      605.75    168.86 o 
   7 -13   8      703.66      790.24     90.33 o 
   8 -13   8       64.19       22.34     41.45 o 
   9 -13   8      637.91      774.10    149.97 o 
  10 -13   8       47.74      -24.33     73.33 o 
  -5 -12   8      535.16      576.84     81.99 o 
  -4 -12   8      196.54      255.24     58.15 o 
  -3 -12   8      829.26      764.51    132.39 o 
  -2 -12   8      303.34      303.29     59.31 o 
  -1 -12   8     1887.22     1891.06    183.60 o 
   0 -12   8      284.72      359.88    102.02 o 
   1 -12   8     1575.12     1409.91    161.05 o 
   2 -12   8     1830.64     1789.48    101.87 o 
   3 -12   8      297.28      439.13     98.82 o 
   4 -12   8     1059.43     1249.80     96.42 o 
   5 -12   8      230.32      212.93     95.43 o 
   6 -12   8     1397.34     1535.98    110.16 o 
   7 -12   8       95.12      158.19    113.56 o 
   8 -12   8     1547.22     1780.52    114.83 o 
   9 -12   8       34.84       10.09     51.37 o 
  10 -12   8      859.54     1105.09    182.87 o 
  -6 -11   8     1135.00      844.29     97.30 o 
  -5 -11   8      192.49      231.83     55.87 o 
  -4 -11   8      656.63      550.53     77.71 o 
  -3 -11   8      267.89      298.60     74.62 o 
  -2 -11   8     2051.86     1909.95    154.95 o 
  -1 -11   8     2308.94     2206.71    234.05 o 
   0 -11   8     1624.13     1495.76    111.02 o 
   1 -11   8     1608.32     1660.77    144.76 o 
   2 -11   8      697.41      906.92     96.19 o 
   3 -11   8     2235.81     2053.84    105.08 o 
   4 -11   8      387.60      475.68     60.40 o 
   5 -11   8     1250.70     1354.06     89.68 o 
   6 -11   8       62.14      132.03     39.14 o 
   7 -11   8     2209.38     2135.66    115.96 o 
   8 -11   8      112.05      265.44     76.43 o 
   9 -11   8     1119.74     1442.42    185.51 o 
  10 -11   8       82.43      154.52     88.57 o 
  11 -11   8      667.93      690.08    138.62 o 
  -7 -10   8     1178.63      918.13    153.79 o 
  -6 -10   8      181.80      158.87     60.31 o 
  -5 -10   8      750.53      624.37     79.92 o 
  -4 -10   8       15.76        4.12     32.23 o 
  -3 -10   8     1051.31      987.78     91.13 o 
  -2 -10   8      750.84      667.20     75.48 o 
  -1 -10   8       88.06      128.51     63.08 o 
   0 -10   8      796.72      884.11     78.59 o 
   1 -10   8      311.01      414.92     49.70 o 
   2 -10   8     3198.54     3102.86    142.23 o 
   3 -10   8       82.30       51.60     23.85 o 
   4 -10   8     1730.51     1631.41    113.33 o 
   5 -10   8      137.92      140.66     33.67 o 
   6 -10   8     1081.57     1123.20     85.15 o 
   7 -10   8      743.14      731.58     95.66 o 
   8 -10   8      615.08      648.67    117.45 o 
   9 -10   8       10.58       11.87     56.45 o 
  10 -10   8      502.60      777.66    132.29 o 
  -8  -9   8      510.14      749.50    142.32 o 
  -7  -9   8      299.66      186.33     56.10 o 
  -6  -9   8      539.10      602.66     80.32 o 
  -5  -9   8      302.87      299.96     88.01 o 
  -4  -9   8      938.13     1017.81     92.35 o 
  -3  -9   8     3150.10     2841.94    130.27 o 
  -2  -9   8      474.53      785.38    211.79 o 
  -1  -9   8      679.25      631.38     68.84 o 
   0  -9   8      731.23      725.12    104.53 o 
   1  -9   8     3954.11     4113.80    111.21 o 
   2  -9   8       58.83       67.01     22.56 o 
   3  -9   8     4065.17     4028.39    111.42 o 
   4  -9   8      196.14      223.84     31.76 o 
   5  -9   8     3518.65     3479.73    103.79 o 
   6  -9   8       48.03       65.55     22.07 o 
   7  -9   8     2871.28     3160.83    200.09 o 
   8  -9   8      167.04      146.01     55.53 o 
   9  -9   8      722.67      883.90    143.50 o 
  10  -9   8      116.55      105.19     60.47 o 
  11  -9   8      228.95      315.43    104.00 o 
  -8  -8   8      304.57      228.38     58.14 o 
  -7  -8   8      555.02      614.66     81.70 o 
  -6  -8   8      769.75      653.52     79.83 o 
  -5  -8   8      584.86      555.33     73.50 o 
  -4  -8   8     1592.83     1693.57    103.68 o 
  -3  -8   8     4177.22     4658.96    166.43 o 
  -2  -8   8     4525.54     4466.70    156.96 o 
  -1  -8   8       59.76       28.45     24.29 o 
   0  -8   8     4258.48     4660.37    152.41 o 
   1  -8   8      355.72      378.69     37.20 o 
   2  -8   8     3508.70     3240.65    120.92 o 
   3  -8   8       53.13       63.35     23.07 o 
   4  -8   8     2407.07     2444.24     91.07 o 
   5  -8   8       27.74       70.23     22.68 o 
   6  -8   8     3101.32     2715.08    138.52 o 
   7  -8   8      517.27      559.33     66.86 o 
   8  -8   8     1552.14     1526.44     98.70 o 
   9  -8   8      764.98      925.78    149.31 o 
  10  -8   8      157.48      244.34     92.26 o 
  11  -8   8      233.06      177.00     90.88 o 
  -9  -7   8      272.21      171.53     73.00 o 
  -8  -7   8      851.12      834.60     93.69 o 
  -7  -7   8      367.05      293.02     67.20 o 
  -6  -7   8      519.85      714.28    186.17 o 
  -5  -7   8      613.86      626.37     73.02 o 
  -4  -7   8      173.60      174.91     46.17 o 
  -3  -7   8     3516.38     3123.35    178.65 o 
  -2  -7   8     1189.18     1055.26     78.63 o 
  -1  -7   8     2212.26     1963.85     94.59 o 
   0  -7   8      324.23      533.72     37.79 o 
   1  -7   8     4984.22     5157.75    120.02 o 
   2  -7   8      238.91      308.29     34.48 o 
   3  -7   8     2799.33     2820.10     87.46 o 
   4  -7   8      174.82      173.18     29.56 o 
   5  -7   8     3216.20     2697.43     91.26 o 
   6  -7   8     1084.38     1005.93    112.64 o 
   7  -7   8     1084.95     1100.54    101.40 o 
   8  -7   8      486.69      442.39     88.40 o 
   9  -7   8      347.77      364.54     65.84 o 
  10  -7   8      387.82      469.67     78.08 o 
  11  -7   8      351.80      388.57    118.11 o 
  -9  -6   8      351.35      352.34     98.69 o 
  -8  -6   8      704.05      620.47    135.00 o 
  -7  -6   8     1455.72     1203.71    245.72 o 
  -6  -6   8     2051.39     1855.89    114.62 o 
  -5  -6   8      446.53      406.15     59.75 o 
  -4  -6   8     3184.43     3086.87    130.18 o 
  -3  -6   8        0.88       -3.19     23.07 o 
  -2  -6   8     2318.08     1957.14    239.10 o 
  -1  -6   8      122.32      140.37     75.74 o 
   0  -6   8     3821.87     3258.55     84.91 o 
   1  -6   8       97.32       84.45     21.06 o 
   2  -6   8     8442.38     8814.01    192.23 o 
   3  -6   8      356.91      334.30     35.23 o 
   4  -6   8     2920.51     2687.21     83.94 o 
   5  -6   8     1585.07     1569.42     97.80 o 
   6  -6   8     1156.24     1207.26     89.47 o 
   7  -6   8      874.24      773.59     79.74 o 
   8  -6   8      594.24      600.80     74.30 o 
   9  -6   8      687.74      658.15     83.90 o 
  10  -6   8      101.88      112.96     46.95 o 
  11  -6   8      604.69      602.66     95.13 o 
 -10  -5   8      312.20      238.34     88.50 o 
  -9  -5   8      830.42      827.85    220.17 o 
  -8  -5   8      389.20      398.36     66.33 o 
  -7  -5   8     1486.99     1313.17    101.43 o 
  -6  -5   8      165.98      153.34     40.34 o 
  -5  -5   8     2046.19     1850.24     99.33 o 
  -4  -5   8      120.85       60.17     30.15 o 
  -3  -5   8     2438.67     2320.87    130.12 o 
  -2  -5   8      497.46      469.64     54.75 o 
  -1  -5   8     1489.81     1427.07     75.71 o 
   0  -5   8      364.56      381.36     42.44 o 
   1  -5   8     6208.86     6188.65    130.57 o 
   2  -5   8     1811.51     1784.95     63.54 o 
   3  -5   8     1468.46     1467.65     58.50 o 
   4  -5   8     1679.97     1721.15     64.85 o 
   5  -5   8     1377.58     1378.52     81.25 o 
   6  -5   8     2449.25     2493.53    206.25 o 
   7  -5   8      560.52      521.60     69.50 o 
   8  -5   8      504.09      640.66     80.08 o 
   9  -5   8       83.17       75.21     44.11 o 
  10  -5   8     1297.29     1220.20    120.60 o 
  11  -5   8        0.96       25.53     46.51 o 
 -10  -4   8      465.13      408.46    110.03 o 
  -9  -4   8       73.34       95.04     39.89 o 
  -8  -4   8      759.70      830.24     89.10 o 
  -7  -4   8        9.32       28.04     27.80 o 
  -6  -4   8     2439.82     2569.99    120.61 o 
  -5  -4   8        0.54       -3.20     22.95 o 
  -4  -4   8     3962.27     3915.66    247.24 o 
  -3  -4   8      485.68      418.76     50.54 o 
  -2  -4   8     1932.95     1905.14     88.20 o 
  -1  -4   8        3.28       12.07     13.20 o 
   0  -4   8     5099.71     5245.34    171.32 o 
   1  -4   8     2851.27     2675.05     77.51 o 
   2  -4   8     2491.80     2617.62     77.26 o 
   3  -4   8      161.72      225.09     36.70 o 
   4  -4   8     2817.66     2560.00    301.32 o 
   5  -4   8     2302.55     2050.58    179.08 o 
   6  -4   8     1151.16     1160.94     91.70 o 
   7  -4   8      725.72      684.92     80.85 o 
   8  -4   8      903.02      842.57     94.37 o 
   9  -4   8      860.69      874.10     98.79 o 
  10  -4   8        4.24       46.94     41.99 o 
  11  -4   8      401.39      400.70    108.81 o 
 -11  -3   8      585.93      825.48    203.58 o 
 -10  -3   8       89.63       75.47     41.69 o 
  -9  -3   8     1251.12     1363.29    111.22 o 
  -8  -3   8       17.92       31.17     29.61 o 
  -7  -3   8     1432.26     1569.53    104.64 o 
  -6  -3   8       21.52       28.29     26.11 o 
  -5  -3   8     3956.40     3710.47    140.18 o 
  -4  -3   8       52.53       42.08     22.82 o 
  -3  -3   8     6574.05     6433.05    180.71 o 
  -2  -3   8      171.59      208.36     38.21 o 
  -1  -3   8     2311.48     2140.82    121.84 o 
   0  -3   8     1535.85     1542.70     58.86 o 
   1  -3   8     2321.58     2382.22     96.79 o 
   2  -3   8      623.96      637.26     41.21 o 
   3  -3   8      917.92      853.88     72.08 o 
   4  -3   8      746.71      817.50     73.17 o 
   5  -3   8      427.38      411.31     60.61 o 
   6  -3   8      836.54      800.52     82.55 o 
   7  -3   8      336.33      509.68     72.23 o 
   8  -3   8     1349.64     1222.80    113.72 o 
   9  -3   8       17.95       32.82     37.66 o 
  10  -3   8      417.76      561.33     89.38 o 
 -11  -2   8        8.03       17.99     41.92 o 
 -10  -2   8     1515.18     1525.74    127.71 o 
  -9  -2   8       23.66       34.65     58.86 o 
  -8  -2   8     1253.94     1304.67    103.84 o 
  -7  -2   8       58.67       80.28     33.43 o 
  -6  -2   8     1110.91     1094.03     85.76 o 
  -5  -2   8      303.13      292.49     47.81 o 
  -4  -2   8     4217.33     4217.94    149.34 o 
  -3  -2   8     1254.03     1178.75     76.27 o 
  -2  -2   8     1747.71     1839.46     61.97 o 
  -1  -2   8     4281.47     4350.86    104.90 o 
   0  -2   8     1378.24     1247.04     54.99 o 
   1  -2   8      622.73      586.04     40.52 o 
   2  -2   8     1029.41     1038.15     49.42 o 
   3  -2   8      192.19      277.59     47.44 o 
   4  -2   8     1273.61     1195.92     88.96 o 
   5  -2   8     2078.46     2239.63    113.83 o 
   6  -2   8       42.96       74.23     53.71 o 
   7  -2   8     1145.15      856.21    134.47 o 
   8  -2   8       70.78       63.14     41.29 o 
   9  -2   8      573.42      853.77    155.31 o 
  10  -2   8        2.86       -7.81     45.63 o 
 -11  -1   8     1239.12     1236.98    152.60 o 
 -10  -1   8       19.55       62.15     37.82 o 
  -9  -1   8     1418.98     1530.77    115.18 o 
  -8  -1   8      106.38       87.60     37.42 o 
  -7  -1   8     2905.74     2660.87    123.55 o 
  -6  -1   8        8.37       30.62     25.56 o 
  -5  -1   8     5322.47     5255.46    168.56 o 
  -4  -1   8     1306.44     1147.81     88.90 o 
  -3  -1   8     2852.48     2671.34    108.21 o 
  -2  -1   8     1661.49     1633.93     62.42 o 
  -1  -1   8      916.52      904.97     49.01 o 
   0  -1   8     3217.41     3259.46    119.22 o 
   1  -1   8     1203.09     1212.20     69.47 o 
   2  -1   8     1099.56     1119.83     81.04 o 
   3  -1   8       37.61       43.25     29.58 o 
   4  -1   8     4871.61     4508.36    161.42 o 
   5  -1   8     1492.34     1423.36    105.86 o 
   6  -1   8      837.19      675.86     82.65 o 
   7  -1   8        2.89       22.09     35.65 o 
   8  -1   8      722.78      708.75    138.95 o 
   9  -1   8       14.00       45.55     46.16 o 
 -11   0   8       42.51       41.40     40.87 o 
 -10   0   8     1390.11     1522.20    119.26 o 
  -9   0   8       14.02        7.83     33.17 o 
  -8   0   8     2479.06     2547.55    264.52 o 
  -7   0   8     1152.20     1306.26     97.00 o 
  -6   0   8     1427.85     1732.28    130.28 o 
  -5   0   8      558.75      532.32     60.15 o 
  -4   0   8     1780.09     1628.89    141.92 o 
  -3   0   8     1003.53     1047.37     57.38 o 
  -2   0   8      783.37      812.35     51.17 o 
  -1   0   8     3485.62     3187.85    146.88 o 
   0   0   8     1124.59     1061.59     55.20 o 
   1   0   8     2904.33     2627.92    110.46 o 
   2   0   8        3.05       22.85     34.75 o 
   3   0   8     1766.86     1762.67     97.36 o 
   4   0   8      813.71      786.91     80.90 o 
   5   0   8      683.15      917.44     93.69 o 
   6   0   8       98.09       60.70     36.90 o 
   7   0   8      762.82      610.56    143.80 o 
   8   0   8       16.89       40.99     46.74 o 
   9   0   8      664.69      722.40    149.17 o 
 -11   1   8      678.98      836.09    151.09 o 
 -10   1   8       65.96       26.04     38.39 o 
  -9   1   8     1089.49     1203.92    103.22 o 
  -8   1   8      363.32      308.48     87.84 o 
  -7   1   8      974.24     1089.78     91.02 o 
  -6   1   8     4423.07     4746.34    174.40 o 
  -5   1   8      241.53      245.25     43.15 o 
  -4   1   8     1405.88     1541.80     66.45 o 
  -3   1   8     1232.58     1230.69     82.11 o 
  -2   1   8     3711.40     3481.55    137.22 o 
  -1   1   8      820.01      869.04     54.45 o 
   0   1   8     5419.64     5260.64    127.73 o 
   1   1   8       95.99       83.14     33.95 o 
   2   1   8     1821.74     1676.14     99.42 o 
   3   1   8       78.28       89.52     36.38 o 
   4   1   8     1098.66     1012.55     94.98 o 
   5   1   8       14.24       87.28     54.57 o 
   6   1   8      291.84      201.70     52.99 o 
   7   1   8        7.44       50.10     38.25 o 
   8   1   8      500.61      336.44    250.50 o 
 -11   2   8      297.65      507.21    130.38 o 
 -10   2   8     1170.35     1373.90    176.74 o 
  -9   2   8      382.57      375.51    106.70 o 
  -8   2   8      937.66      959.41     91.20 o 
  -7   2   8     1317.09     1447.17     94.35 o 
  -6   2   8     4595.11     4359.24    157.12 o 
  -5   2   8      974.87      957.69     85.83 o 
  -4   2   8      276.45      255.07     37.77 o 
  -3   2   8     2823.08     2544.54     88.41 o 
  -2   2   8      429.19      458.83     44.64 o 
  -1   2   8     3229.00     3214.23     97.82 o 
   0   2   8      162.48      136.73     38.84 o 
   1   2   8     3011.83     2787.26    122.41 o 
   2   2   8      226.89      287.49     53.26 o 
   3   2   8     1033.00     1060.60     95.74 o 
   4   2   8       13.95       19.16     30.35 o 
   5   2   8      503.58      420.95    112.77 o 
   6   2   8      171.21      137.27    117.75 o 
   7   2   8      254.44      162.77     53.43 o 
 -11   3   8      727.58     1050.75    169.68 o 
 -10   3   8      247.26      203.91     96.94 o 
  -9   3   8      625.91      564.65    124.44 o 
  -8   3   8      752.98      711.65    121.28 o 
  -7   3   8       48.14       92.26     54.61 o 
  -6   3   8     1716.42     1634.26    139.15 o 
  -5   3   8     1746.51     1631.84     91.78 o 
  -4   3   8     1856.40     1872.36    111.85 o 
  -3   3   8       19.37       30.20     21.83 o 
  -2   3   8     1774.87     1555.59     70.45 o 
  -1   3   8      514.43      509.40     50.00 o 
   0   3   8     1291.56     1378.65     89.22 o 
   1   3   8      602.09      691.92     77.13 o 
   2   3   8      784.23      818.87     97.08 o 
   3   3   8       51.64       -1.93     32.68 o 
   4   3   8      599.49      694.01     90.81 o 
   5   3   8      106.91       53.35     40.77 o 
   6   3   8      206.78      209.50     58.00 o 
   7   3   8      127.46      198.37    102.29 o 
 -11   4   8      415.02      691.33    153.00 o 
 -10   4   8      458.07      372.34    111.19 o 
  -9   4   8      263.03      299.80    104.33 o 
  -8   4   8      567.82      798.76    131.76 o 
  -7   4   8     1008.12     1041.72    140.93 o 
  -6   4   8      282.20      397.21     93.38 o 
  -5   4   8     1070.11     1119.42     87.21 o 
  -4   4   8       29.00       27.72     36.17 o 
  -3   4   8     1361.52     1272.49     72.19 o 
  -2   4   8       57.80       56.76     27.77 o 
  -1   4   8     3025.36     2847.34    206.09 o 
   0   4   8      169.18      224.43     49.74 o 
   1   4   8      649.34      643.36     77.87 o 
   2   4   8       69.80       80.75     42.14 o 
   3   4   8      918.68      868.62     94.13 o 
   4   4   8      254.28      277.23     62.32 o 
   5   4   8      221.80      278.58     61.51 o 
   6   4   8      164.42      152.71     66.49 o 
 -10   5   8      784.67      778.12    147.72 o 
  -9   5   8      312.26      395.82    116.46 o 
  -8   5   8     1257.45     1315.86    170.21 o 
  -7   5   8      243.11      210.24     71.69 o 
  -5   5   8        0.16       96.65     44.73 o 
  -4   5   8     1024.37     1133.00    109.21 o 
  -3   5   8       41.27       72.37     39.48 o 
  -2   5   8     1542.71     1370.81     95.69 o 
  -1   5   8       21.17       21.70     56.12 o 
   0   5   8     1284.05     1386.12    107.16 o 
   1   5   8      445.58      485.51     73.77 o 
   2   5   8     1073.30     1023.51    102.65 o 
   3   5   8      556.78      673.74    209.85 o 
   4   5   8      356.00      433.12    133.94 o 
   5   5   8      241.97      394.90    108.48 o 
 -10   6   8       47.33       87.91     90.55 o 
  -8   6   8       26.74      -36.27     88.24 o 
  -7   6   8     1632.39     1580.98    182.41 o 
  -6   6   8       59.96      155.50     54.36 o 
  -5   6   8     1000.84      949.19    108.45 o 
  -4   6   8        8.21      -16.62     35.59 o 
  -3   6   8     1760.14     1581.89    109.41 o 
  -2   6   8       23.45       66.01     61.86 o 
  -1   6   8      978.65      938.51    152.67 o 
   0   6   8       86.99       97.87     77.16 o 
   1   6   8      719.19      892.02    153.46 o 
   2   6   8      358.26      292.15     95.82 o 
   3   6   8      228.50      161.24     84.74 o 
   4   6   8      264.80      337.32    102.95 o 
  -9   7   8       16.61      -45.44     79.34 o 
  -7   7   8       26.70       51.51     96.15 o 
  -6   7   8      629.39      737.28     98.07 o 
  -5   7   8        1.96       12.35     43.59 o 
  -4   7   8      899.76      935.43     97.54 o 
  -3   7   8      137.06      203.05     85.53 o 
  -2   7   8      828.21      897.22    153.07 o 
  -1   7   8      166.00       88.77     79.01 o 
   0   7   8      400.79      364.69    107.43 o 
   1   7   8      184.26      211.69     92.92 o 
   2   7   8      148.68      150.23     85.60 o 
  -8   8   8       23.60      124.64    105.39 o 
  -7   8   8      916.69     1043.50    172.78 o 
  -6   8   8      151.86      136.84    100.74 o 
  -5   8   8      367.84      390.25     85.27 o 
  -4   8   8      412.78      320.55     72.36 o 
  -3   8   8      226.18      186.83     91.47 o 
  -2   8   8      207.33      263.53     98.33 o 
  -1   8   8      176.45      170.28     92.46 o 
   0   8   8      331.98      384.54    111.06 o 
  -6   9   8      546.36      448.30     97.87 o 
  -5   9   8      205.53      188.76     67.56 o 
  -4   9   8      224.80      284.90     98.20 o 
  -3   9   8      177.35      198.90     88.77 o 
  -2   9   8      127.76       77.82     73.99 o 
   1 -16   9      335.62      456.16    118.44 o 
   2 -16   9      762.10      771.53    141.00 o 
   3 -16   9        2.59      129.98     98.59 o 
   4 -16   9      429.85      349.59    125.57 o 
   5 -16   9      180.42      300.53    121.28 o 
   6 -16   9      663.67      581.66     92.59 o 
   7 -16   9       10.67       36.79     54.76 o 
  -1 -15   9      738.49      863.06    153.59 o 
   0 -15   9       23.75      136.97     89.29 o 
   1 -15   9      933.81     1123.89    165.00 o 
   2 -15   9        4.26      -36.80     65.55 o 
   3 -15   9      594.77      660.47    134.01 o 
   4 -15   9        9.10       85.73     80.13 o 
   5 -15   9     1017.88     1058.59    108.64 o 
   6 -15   9       17.85       50.47     47.25 o 
   7 -15   9      655.84      534.64    119.10 o 
   8 -15   9       13.75      107.19     55.00 o 
  -3 -14   9       85.55       74.39     69.18 o 
  -2 -14   9      664.69      564.78    122.93 o 
  -1 -14   9      173.20      293.21    100.51 o 
   0 -14   9      885.16      800.22    147.66 o 
   1 -14   9      125.81       48.34     74.26 o 
   2 -14   9     1254.56     1296.87    155.37 o 
   3 -14   9        0.93       49.86     50.25 o 
   4 -14   9     1322.28     1246.49    108.60 o 
   5 -14   9      168.80      265.90     53.13 o 
   6 -14   9     1243.58     1143.48    106.59 o 
   7 -14   9       89.51      109.36     41.26 o 
   8 -14   9      520.56      663.92     89.59 o 
   9 -14   9       25.74       61.13     78.15 o 
  -4 -13   9      546.54      672.47    132.75 o 
  -3 -13   9     1010.34     1053.39    155.57 o 
  -2 -13   9       25.01      134.73     72.48 o 
  -1 -13   9      968.14     1025.23    150.89 o 
   0 -13   9      125.81      159.20     77.09 o 
   1 -13   9     1728.29     1814.23    180.30 o 
   2 -13   9      161.11      216.57     73.40 o 
   3 -13   9     1054.65     1252.03    148.71 o 
   4 -13   9        4.73       44.42     30.30 o 
   5 -13   9     2438.50     2264.26    123.21 o 
   6 -13   9      317.34      408.28     63.57 o 
   7 -13   9      312.06      422.17     65.52 o 
   8 -13   9       81.63      143.82     85.70 o 
   9 -13   9      586.21      577.24    130.78 o 
  10 -13   9      330.36      313.91    120.36 o 
  -5 -12   9      140.37       56.24     46.29 o 
  -4 -12   9     1091.02     1085.34    106.63 o 
  -3 -12   9      138.08      123.06     48.67 o 
  -2 -12   9     1328.41     1399.65    114.26 o 
  -1 -12   9      160.19      112.48     45.47 o 
   0 -12   9     2014.69     1880.71    179.18 o 
   1 -12   9       21.24       92.59     54.47 o 
   2 -12   9     1852.13     1865.48    157.15 o 
   3 -12   9      560.83      520.73     92.62 o 
   4 -12   9     2276.74     2268.75    116.54 o 
   5 -12   9      985.51      772.11     79.39 o 
   6 -12   9      418.25      416.68     62.88 o 
   7 -12   9      767.61      839.46     85.73 o 
   8 -12   9     1123.07     1088.01    155.84 o 
   9 -12   9       38.41       -4.55     58.63 o 
  10 -12   9      464.67      802.92    160.19 o 
  -6 -11   9      306.16      356.77     65.42 o 
  -5 -11   9      656.07      674.67    110.43 o 
  -4 -11   9      106.77      117.75     44.88 o 
  -3 -11   9     1188.19     1276.96    109.01 o 
  -2 -11   9       32.33       70.72     40.89 o 
  -1 -11   9     3573.91     3444.22    148.91 o 
   0 -11   9      156.18      199.91     47.51 o 
   1 -11   9     2755.18     2686.78    134.44 o 
   2 -11   9      120.09       98.72     51.51 o 
   3 -11   9     2694.36     2789.45    121.95 o 
   4 -11   9      475.79      485.06     61.33 o 
   5 -11   9      728.68      722.78     71.79 o 
   6 -11   9      581.25      521.56     63.01 o 
   7 -11   9      130.61      207.78     45.48 o 
   8 -11   9     1576.83     1523.80    178.85 o 
   9 -11   9      692.41      801.93    142.65 o 
  10 -11   9      447.69      730.97    149.70 o 
  -7 -10   9       57.22       36.37     60.54 o 
  -6 -10   9      510.01      390.39     70.19 o 
  -5 -10   9       44.85       78.40     45.37 o 
  -4 -10   9      441.71      439.27     69.36 o 
  -3 -10   9       51.25       53.86     64.89 o 
  -2 -10   9     3189.56     2854.66    133.26 o 
  -1 -10   9     1462.71     1594.49    107.50 o 
   0 -10   9     1132.21     1171.84     89.97 o 
   1 -10   9     1461.98     1595.68     92.09 o 
   2 -10   9     2033.77     1779.10     75.64 o 
   3 -10   9     1366.69     1329.34    125.79 o 
   4 -10   9     1564.34     1498.29     78.67 o 
   5 -10   9     1248.45     1272.03     87.69 o 
   6 -10   9      444.94      510.59     61.30 o 
   7 -10   9     1705.67     1950.75    157.15 o 
   8 -10   9       61.82      150.03     66.81 o 
   9 -10   9      716.37      861.74    142.84 o 
  10 -10   9       19.00       67.53     57.24 o 
  11 -10   9      415.22      453.79    120.75 o 
  -8  -9   9       30.14      -17.35     36.73 o 
  -7  -9   9      895.36      748.67     93.19 o 
  -6  -9   9       12.03       63.42     38.33 o 
  -5  -9   9     1074.94     1117.17    103.45 o 
  -4  -9   9       30.43        9.88     33.44 o 
  -3  -9   9     3059.13     2941.85    136.56 o 
  -2  -9   9        5.97       12.50     30.56 o 
  -1  -9   9     1232.36     1352.88     99.75 o 
   0  -9   9     1159.83     1135.83    115.24 o 
   1  -9   9     1193.49      976.85     78.98 o 
   2  -9   9     2455.88     2349.87     87.48 o 
   3  -9   9     3342.65     3152.12     99.64 o 
   4  -9   9     1059.84      936.80     58.76 o 
   5  -9   9     1419.46     1342.88     74.32 o 
   6  -9   9     2462.28     2323.71    255.35 o 
   7  -9   9      190.08      268.69     47.63 o 
   8  -9   9      713.92      635.02    112.18 o 
   9  -9   9       51.88       31.92     56.91 o 
  10  -9   9      468.33      449.37    112.31 o 
  11  -9   9       22.34       28.56     55.13 o 
  -8  -8   9      634.99      460.08     74.33 o 
  -7  -8   9        4.70       -4.86     30.31 o 
  -6  -8   9     1659.73     1588.59    117.63 o 
  -5  -8   9       69.03      119.44     44.25 o 
  -4  -8   9     1130.84     1206.82     98.45 o 
  -3  -8   9     1032.95     1060.51     90.70 o 
  -2  -8   9     5454.09     5606.25    272.10 o 
  -1  -8   9        8.64       -2.54     22.02 o 
   0  -8   9     2803.02     2835.73    168.17 o 
   1  -8   9     1009.11     1038.04    152.80 o 
   2  -8   9     1642.29     1523.46     65.78 o 
   3  -8   9     1282.68     1347.78     65.58 o 
   4  -8   9      679.23      564.91     47.49 o 
   5  -8   9     2659.92     2599.15     89.59 o 
   6  -8   9      103.21       81.66     37.23 o 
   7  -8   9     1251.40     1256.54    108.81 o 
   8  -8   9      155.51      181.82     73.60 o 
   9  -8   9     1253.30     1103.70    105.49 o 
  10  -8   9       10.38      -12.20     53.81 o 
  11  -8   9      432.23      547.90    131.96 o 
  -9  -7   9      737.31      685.59    241.67 o 
  -8  -7   9        0.36        6.23     34.24 o 
  -7  -7   9     1319.18     1166.64    135.69 o 
  -6  -7   9      251.52      285.13     70.93 o 
  -5  -7   9      675.24      699.60     79.24 o 
  -4  -7   9      498.34      522.39     68.82 o 
  -3  -7   9     1160.16     1170.40     90.54 o 
  -2  -7   9      301.56      233.90     45.01 o 
  -1  -7   9     1176.26     1207.79    120.45 o 
   0  -7   9     1291.34     1468.19    265.57 o 
   1  -7   9     2072.69     1823.92     74.77 o 
   2  -7   9     1286.88     1291.05     60.15 o 
   3  -7   9     2105.28     2164.41     78.18 o 
   4  -7   9     2603.51     2440.53     83.96 o 
   5  -7   9       20.98       37.00     28.24 o 
   6  -7   9     1761.19     1672.74    130.12 o 
   7  -7   9       47.77       49.93     33.78 o 
   8  -7   9      903.94      953.72     95.99 o 
   9  -7   9       63.59       97.68     47.35 o 
  10  -7   9      429.20      539.46     82.90 o 
  -9  -6   9       23.97       83.21     43.26 o 
  -8  -6   9     1466.63     1296.61    345.30 o 
  -7  -6   9        1.34       31.59     29.50 o 
  -6  -6   9     2355.96     2016.33    145.61 o 
  -5  -6   9      934.21      931.06     87.33 o 
  -4  -6   9     1093.38     1160.05     91.21 o 
  -3  -6   9      870.27      890.38     76.46 o 
  -2  -6   9     1050.22      963.67    162.10 o 
  -1  -6   9      467.60      397.72     51.04 o 
   0  -6   9      677.83      819.83     69.43 o 
   1  -6   9     1799.04     1836.62     67.06 o 
   2  -6   9     2079.21     2068.34     73.56 o 
   3  -6   9     1522.84     1358.70     60.03 o 
   4  -6   9      119.77      110.60     25.74 o 
   5  -6   9     3649.45     3774.94    142.78 o 
   6  -6   9       40.39       50.62     34.66 o 
   7  -6   9     1426.04     1267.96    103.15 o 
   8  -6   9        4.96        3.95     33.09 o 
   9  -6   9      652.53      857.61     99.00 o 
  10  -6   9      210.24      231.81     57.48 o 
  11  -6   9      413.84      539.32    115.61 o 
 -10  -5   9       31.60       42.09     45.30 o 
  -9  -5   9      858.50      756.12    184.95 o 
  -8  -5   9       82.37       64.18     37.47 o 
  -7  -5   9     1129.82     1190.21    102.94 o 
  -6  -5   9     1303.78     1418.40    181.16 o 
  -5  -5   9     1140.65     1101.63     90.22 o 
  -4  -5   9     1164.87     1044.88    183.14 o 
  -3  -5   9     1075.28     1161.19     78.83 o 
  -2  -5   9     3063.16     3295.29    126.24 o 
  -1  -5   9      407.45      422.19     52.89 o 
   0  -5   9     4569.97     4288.48    103.58 o 
   1  -5   9      404.90      378.93     35.52 o 
   2  -5   9     4940.16     4573.31    187.38 o 
   3  -5   9        8.81       14.59     17.12 o 
   4  -5   9     2559.29     2562.37    111.82 o 
   5  -5   9        4.05       34.30     29.10 o 
   6  -5   9     2370.58     2338.05    186.40 o 
   7  -5   9      174.20      184.39     47.18 o 
   8  -5   9     1720.36     1481.53    118.40 o 
   9  -5   9      152.21      183.66     54.60 o 
  10  -5   9      395.05      496.91     81.10 o 
 -10  -4   9      621.66      691.68     94.69 o 
  -9  -4   9      301.78      215.45     55.52 o 
  -8  -4   9     1978.07     1888.21    119.46 o 
  -7  -4   9     1032.45      923.31     89.46 o 
  -6  -4   9       77.91      115.95     36.04 o 
  -5  -4   9     1361.68     1203.61    129.19 o 
  -4  -4   9     1921.52     1837.22     94.57 o 
  -3  -4   9     3664.39     3896.01    140.28 o 
  -2  -4   9        8.42       11.55     20.08 o 
  -1  -4   9     1474.92     1156.47     76.19 o 
   0  -4   9      160.81      187.41     28.26 o 
   1  -4   9     5092.25     4956.28    351.42 o 
   2  -4   9      201.43      227.05     30.24 o 
   3  -4   9     1282.51     1109.36     79.64 o 
   4  -4   9       10.98       44.59     60.31 o 
   5  -4   9     1438.67     1497.46    218.12 o 
   6  -4   9        6.76       40.56     33.26 o 
   7  -4   9      972.29     1027.89    101.23 o 
   8  -4   9      344.49      455.79    190.03 o 
   9  -4   9      201.05      245.44     60.23 o 
  10  -4   9      137.59      211.90     63.77 o 
 -10  -3   9      289.86      403.97     72.35 o 
  -9  -3   9      554.62      521.12     74.76 o 
  -8  -3   9      524.02      562.68     77.73 o 
  -7  -3   9     1256.24     1208.16    227.36 o 
  -6  -3   9     2657.14     2599.35    124.85 o 
  -5  -3   9      929.63     1030.19     83.78 o 
  -4  -3   9     3009.86     3163.53    127.39 o 
  -3  -3   9     1012.00     1171.57    155.51 o 
  -2  -3   9     3822.16     3856.42    207.64 o 
  -1  -3   9      431.98      537.19     39.47 o 
   0  -3   9     1713.48     1694.09    135.28 o 
   1  -3   9       12.70       48.88     20.59 o 
   2  -3   9     1318.12     1346.66     59.54 o 
   3  -3   9      199.69      195.70     44.05 o 
   4  -3   9     1714.22     1676.77     95.99 o 
   5  -3   9      112.67      101.56     43.82 o 
   6  -3   9     1032.40     1046.23     98.33 o 
   7  -3   9      348.83      429.34    101.10 o 
   8  -3   9      281.78      362.24    156.69 o 
   9  -3   9      345.98      252.21     86.69 o 
  10  -3   9       73.26      102.95     72.28 o 
 -11  -2   9      425.24      437.26    231.77 o 
 -10  -2   9      507.16      441.02     74.30 o 
  -9  -2   9      377.28      343.04     61.17 o 
  -8  -2   9      716.03      707.24    111.35 o 
  -7  -2   9     2031.66     2100.54    162.86 o 
  -6  -2   9       73.73        7.33     35.58 o 
  -5  -2   9     2614.31     2469.27    113.99 o 
  -4  -2   9      588.72      466.54     59.22 o 
  -3  -2   9     5461.69     5526.43    170.22 o 
  -2  -2   9        1.74       29.57     25.49 o 
  -1  -2   9     1930.62     1708.71     65.96 o 
   0  -2   9      490.13      520.10     69.55 o 
   1  -2   9     2081.35     2135.09     88.60 o 
   2  -2   9      611.04      622.34     72.15 o 
   3  -2   9      296.78      293.19     49.37 o 
   4  -2   9      596.32      659.40     75.72 o 
   5  -2   9     2536.49     2372.23    121.22 o 
   6  -2   9      240.95      135.59     65.55 o 
   7  -2   9      351.94      264.92     61.42 o 
   8  -2   9      568.88      490.03    241.70 o 
   9  -2   9      112.92       59.38     82.47 o 
 -11  -1   9      256.23      384.87    107.56 o 
 -10  -1   9      670.06      659.79     87.16 o 
  -9  -1   9     1084.26     1134.72    250.31 o 
  -8  -1   9      666.76      671.56     79.52 o 
  -7  -1   9      552.69      527.92     74.95 o 
  -6  -1   9      846.93      731.55    218.65 o 
  -5  -1   9      386.71      289.66     48.48 o 
  -4  -1   9     4169.80     4480.41    184.13 o 
  -3  -1   9      100.31      151.97     64.60 o 
  -2  -1   9     1910.65     1723.38     68.51 o 
  -1  -1   9       40.40       65.90     23.40 o 
   0  -1   9     3258.78     3373.18     98.27 o 
   1  -1   9       98.68       27.76     29.91 o 
   2  -1   9      922.15      840.26     77.28 o 
   3  -1   9        6.41       21.78     29.36 o 
   4  -1   9      292.37      444.90     65.05 o 
   5  -1   9      810.02      818.73     94.40 o 
   6  -1   9      479.58      494.88    121.18 o 
   7  -1   9      288.98      313.29    109.24 o 
   8  -1   9      187.59      211.65     56.66 o 
 -11   0   9      230.70      322.97     72.76 o 
 -10   0   9      325.93      366.82     71.32 o 
  -9   0   9      609.21      675.77    137.44 o 
  -8   0   9      237.51      265.78     84.08 o 
  -7   0   9     1630.01     1572.56    101.43 o 
  -6   0   9      151.94      182.37     42.32 o 
  -5   0   9     2403.12     2453.41    114.58 o 
  -4   0   9      100.00      132.89     40.62 o 
  -3   0   9     1858.57     1814.66     93.63 o 
  -2   0   9     1025.65     1041.72     59.35 o 
  -1   0   9     2864.38     2852.59    133.32 o 
   0   0   9      475.56      464.45     74.05 o 
   1   0   9     2408.89     2390.31    110.91 o 
   2   0   9     1598.75     1774.50     97.79 o 
   3   0   9     1448.22     1410.99    103.72 o 
   4   0   9     1485.41     1368.12    213.05 o 
   5   0   9      278.21      277.01     58.00 o 
   6   0   9      127.61      153.99     55.10 o 
   7   0   9       73.71       69.21     46.59 o 
   8   0   9      275.41      186.41     57.40 o 
 -11   1   9       28.62       14.90     69.91 o 
 -10   1   9     1247.21     1533.16    187.03 o 
  -9   1   9      140.76      182.66     50.68 o 
  -8   1   9     1874.71     1885.22    117.26 o 
  -7   1   9       66.04      112.03     38.18 o 
  -6   1   9     4985.24     4937.06    379.93 o 
  -5   1   9       78.36      101.69     38.13 o 
  -4   1   9     1323.59     1606.40     98.53 o 
  -3   1   9      416.84      459.78     45.41 o 
  -2   1   9     2113.01     2082.00     80.76 o 
  -1   1   9      466.98      513.40     47.23 o 
   0   1   9     3198.54     2975.51    127.15 o 
   1   1   9     1664.98     1552.78     94.03 o 
   2   1   9      263.35      245.32     49.21 o 
   3   1   9      715.50      721.10     82.32 o 
   4   1   9      378.06      339.18     58.78 o 
   5   1   9      671.54      619.34    169.52 o 
   6   1   9       61.66       94.81     43.26 o 
   7   1   9      396.63      471.63    249.81 o 
 -11   2   9      871.07     1186.47    177.20 o 
 -10   2   9        7.64       23.61     71.36 o 
  -9   2   9      945.42     1125.08    161.38 o 
  -8   2   9        2.02       12.40     47.55 o 
  -7   2   9      407.67      505.59     70.26 o 
  -6   2   9      152.00      132.31     40.04 o 
  -5   2   9     5053.45     5248.37    178.12 o 
  -4   2   9       14.79       25.30     26.52 o 
  -3   2   9     2566.87     2374.15     89.76 o 
  -2   2   9      456.69      499.20     48.50 o 
  -1   2   9     2822.32     2815.03    127.04 o 
   0   2   9     1410.11     1287.52    114.12 o 
   1   2   9       40.26       81.27     35.10 o 
   2   2   9      576.27      547.06     70.14 o 
   3   2   9      290.84      361.25     63.01 o 
   4   2   9      394.41      443.04    215.68 o 
   5   2   9      156.35      194.68     54.61 o 
   6   2   9      688.65      843.68    149.83 o 
   7   2   9        0.12       57.44     83.95 o 
 -10   3   9     1057.49     1275.64    171.20 o 
  -9   3   9       25.45       27.70     73.99 o 
  -8   3   9      941.32      797.78    130.51 o 
  -7   3   9      264.42      307.91     85.34 o 
  -6   3   9      323.59      363.97     86.59 o 
  -5   3   9        2.98       66.28     45.37 o 
  -4   3   9     1340.68     1362.08     72.75 o 
  -3   3   9     1022.79      992.04     65.83 o 
  -2   3   9     1440.65     1520.28     74.31 o 
  -1   3   9     1717.77     1723.81    101.79 o 
   0   3   9      216.99      196.78     46.28 o 
   1   3   9      969.98      961.15     93.16 o 
   2   3   9       21.78       42.05     33.87 o 
   3   3   9      534.94      562.70     80.56 o 
   4   3   9       68.83       41.72     41.32 o 
   5   3   9      453.33      442.05     79.27 o 
   6   3   9        7.10       57.80     63.48 o 
 -10   4   9       16.22       60.34     72.54 o 
  -9   4   9     1133.51     1185.88    166.59 o 
  -8   4   9      223.22      250.47     87.58 o 
  -7   4   9      710.66      950.71    144.43 o 
  -6   4   9      239.78      336.27     82.30 o 
  -5   4   9      439.50      582.39    103.54 o 
  -4   4   9      388.87      340.93     57.01 o 
  -3   4   9      598.77      691.38     77.78 o 
  -2   4   9      898.06     1034.23     88.71 o 
  -1   4   9      394.20      403.17     61.47 o 
   0   4   9      718.19      763.29    144.06 o 
   1   4   9        3.04       87.84     39.75 o 
   2   4   9      643.13      597.19     80.59 o 
   3   4   9       27.08       37.32     37.25 o 
   4   4   9      537.83      407.41     75.87 o 
   5   4   9        3.95        0.92     41.88 o 
  -6   5   9      559.69      891.22    161.57 o 
  -5   5   9      589.61      591.29    127.68 o 
  -4   5   9      300.95      312.18     63.10 o 
  -3   5   9     1016.94      989.40     90.83 o 
  -2   5   9      292.25      307.85     87.91 o 
  -1   5   9      792.72      785.97    140.80 o 
   0   5   9      135.74      168.17     87.78 o 
   1   5   9      869.93     1000.93    104.45 o 
   2   5   9      101.63      125.71     47.70 o 
   3   5   9      686.90      729.47     91.53 o 
  -8   6   9      789.10      907.45    158.01 o 
  -7   6   9      673.17      733.01    163.88 o 
  -6   6   9      801.53     1206.46    177.00 o 
  -5   6   9      106.90      183.80     57.48 o 
  -4   6   9      436.47      488.25     90.05 o 
  -3   6   9      206.02      201.14     84.22 o 
  -2   6   9      440.68      653.02    131.83 o 
  -1   6   9      175.66      250.73     94.11 o 
   0   6   9      655.52      562.87    128.14 o 
   1   6   9       13.79       67.66     82.83 o 
   2   6   9      504.46      622.75    133.81 o 
  -8   7   9      311.82      321.83    132.75 o 
  -7   7   9      726.87      617.34    157.81 o 
  -6   7   9       78.21      206.88    112.24 o 
  -5   7   9      455.99      474.12    133.18 o 
  -4   7   9       18.49       27.37     61.46 o 
  -3   7   9      402.36      412.84    115.80 o 
  -2   7   9      165.65      211.76     92.53 o 
  -1   7   9      588.55      677.88    139.41 o 
   0   7   9        4.68       -6.53     72.41 o 
  -6   8   9      617.31      788.21    161.24 o 
  -5   8   9      107.66       75.03     53.09 o 
  -4   8   9      668.95      585.36    129.59 o 
  -3   8   9       35.75      104.07     68.32 o 
  -2   8   9      545.87      468.69    120.49 o 
   2 -16  10      670.54      760.58    141.13 o 
   3 -16  10      443.58      459.20    124.11 o 
   4 -16  10      315.24      508.13    143.37 o 
   5 -16  10      431.54      532.60    139.41 o 
   6 -16  10      300.07      507.01    140.54 o 
  -1 -15  10      911.49      694.17    146.14 o 
   0 -15  10      356.13      288.92     97.01 o 
   1 -15  10      910.13      849.61    145.48 o 
   2 -15  10      736.39      792.76    141.20 o 
   3 -15  10      353.94      358.43    106.97 o 
   4 -15  10      629.61      657.44    137.44 o 
   5 -15  10      445.95      430.44    122.66 o 
   6 -15  10      782.69      693.44     93.38 o 
   7 -15  10      270.92      309.34     78.48 o 
   8 -15  10      797.65      843.30    166.35 o 
  -3 -14  10      116.93      290.30     95.10 o 
  -2 -14  10     1119.11     1519.97    185.84 o 
  -1 -14  10      496.84      634.75    128.93 o 
   0 -14  10      382.36      489.27    123.65 o 
   1 -14  10      260.71      370.96    100.70 o 
   2 -14  10      744.79      771.40    134.34 o 
   3 -14  10     1078.60     1093.88    154.05 o 
   4 -14  10      231.61      588.46    122.53 o 
   5 -14  10      245.89      393.27     77.85 o 
   6 -14  10      270.15      248.84     55.02 o 
   7 -14  10      827.46      960.57    100.02 o 
   8 -14  10        0.87        0.86     54.28 o 
   9 -14  10      503.14      456.95    117.12 o 
  -4 -13  10       11.04       56.05     47.77 o 
  -3 -13  10      857.17      970.36    153.66 o 
  -2 -13  10      857.33      878.89    147.72 o 
  -1 -13  10      545.07      565.70    123.92 o 
   0 -13  10      513.36      345.24    108.02 o 
   1 -13  10     1032.32      992.12    140.87 o 
   2 -13  10      883.76     1188.65    151.15 o 
   3 -13  10      139.05      166.45     66.48 o 
   4 -13  10     1497.89     1687.81    168.70 o 
   5 -13  10      325.55      330.85     57.89 o 
   6 -13  10     1313.11     1396.36    108.68 o 
   7 -13  10        1.36       33.67     32.90 o 
   8 -13  10      567.25      405.98     93.45 o 
   9 -13  10        0.01       79.20     73.66 o 
  -5 -12  10       90.82      109.76     46.63 o 
  -4 -12  10     1041.41     1079.59    109.46 o 
  -3 -12  10      294.40      268.64     63.26 o 
  -2 -12  10      800.74      880.77     96.79 o 
  -1 -12  10      515.32      657.13    111.78 o 
   0 -12  10      783.23     1042.67    193.85 o 
   1 -12  10     1264.80     1430.22    155.18 o 
   2 -12  10      636.50      646.62    108.81 o 
   3 -12  10     1894.87     2242.11    171.20 o 
   4 -12  10      207.85      192.38     45.23 o 
   5 -12  10     1822.10     1901.98    107.27 o 
   6 -12  10       31.94       59.76     32.23 o 
   7 -12  10      894.90     1026.88    140.07 o 
   8 -12  10        0.58        9.36     44.91 o 
   9 -12  10      467.67      756.16    139.22 o 
  10 -12  10        0.80        5.87     72.48 o 
  -6 -11  10       48.56       92.01     50.03 o 
  -5 -11  10      550.80      653.79     89.93 o 
  -4 -11  10      229.90      195.60     55.80 o 
  -3 -11  10      637.99      679.89     90.11 o 
  -2 -11  10      492.49      604.55     82.21 o 
  -1 -11  10      689.88      853.89     90.27 o 
   0 -11  10       49.84       35.70     32.40 o 
   1 -11  10      897.80      903.25     85.69 o 
   2 -11  10     2341.69     2419.08    119.07 o 
   3 -11  10       19.65       17.48     42.67 o 
   4 -11  10     1699.90     1589.79     92.13 o 
   5 -11  10       11.61        5.75     22.81 o 
   6 -11  10      752.74      897.72     80.99 o 
   7 -11  10       71.13       81.25     47.75 o 
   8 -11  10     1873.25     1964.99    166.59 o 
   9 -11  10        5.64      116.00     59.95 o 
  10 -11  10      382.50      409.74    101.43 o 
  -7 -10  10      305.80      319.60     84.15 o 
  -6 -10  10      422.19      382.61     70.42 o 
  -5 -10  10      350.66      351.45     80.56 o 
  -4 -10  10      285.84      356.33     68.19 o 
  -3 -10  10      611.71      687.36     86.30 o 
  -2 -10  10      791.22      778.41     86.75 o 
  -1 -10  10     3345.52     3328.74    142.41 o 
   0 -10  10      292.14      394.63     72.71 o 
   1 -10  10     4090.09     4102.85    338.71 o 
   2 -10  10       16.97       16.68     30.41 o 
   3 -10  10     2417.35     2350.15    175.98 o 
   4 -10  10        3.47       14.00     19.05 o 
   5 -10  10     1680.77     1712.90     76.54 o 
   6 -10  10       68.66      130.25     48.93 o 
   7 -10  10      993.35      809.05    117.72 o 
   8 -10  10      339.12      429.19     95.82 o 
   9 -10  10     1725.98     1553.87    185.64 o 
  10 -10  10      725.92      587.73    129.32 o 
  -7  -9  10      326.05      316.96    110.79 o 
  -6  -9  10      466.72      517.83     77.02 o 
  -5  -9  10      210.16      237.78     58.84 o 
  -4  -9  10     1219.59     1323.30    111.19 o 
  -3  -9  10      134.80      177.24     48.02 o 
  -2  -9  10     2374.88     2435.57    121.79 o 
  -1  -9  10     1196.67     1231.81     95.42 o 
   0  -9  10     2781.79     2585.68    120.35 o 
   1  -9  10      105.04      151.50     86.99 o 
   2  -9  10     3267.72     3327.96    134.42 o 
   3  -9  10        7.16       47.92     22.12 o 
   4  -9  10     2228.02     2085.33     81.66 o 
   5  -9  10       57.46       55.81     21.87 o 
   6  -9  10     1580.55     1618.20     94.60 o 
   7  -9  10      279.45      244.16     51.33 o 
   8  -9  10      453.85      341.88     87.32 o 
   9  -9  10      235.18      351.31     95.36 o 
  10  -9  10      249.13      117.72     72.08 o 
  -8  -8  10      280.30      252.16     94.83 o 
  -7  -8  10      571.45      381.84     70.50 o 
  -6  -8  10      901.67      801.27    139.05 o 
  -5  -8  10     1026.27     1077.52    102.46 o 
  -4  -8  10      248.72      346.56     65.67 o 
  -3  -8  10     2949.12     2659.60    162.92 o 
  -2  -8  10       40.37       41.05     30.41 o 
  -1  -8  10       92.71       77.34     31.53 o 
   0  -8  10      202.98      231.27     47.26 o 
   1  -8  10     2567.26     2590.57    115.38 o 
   2  -8  10       30.53       58.86     21.83 o 
   3  -8  10     2596.47     2512.23    174.07 o 
   4  -8  10      342.58      336.25     41.58 o 
   5  -8  10     2272.31     2174.59    108.12 o 
   6  -8  10      759.83      712.97     75.86 o 
   7  -8  10      469.75      455.28     66.36 o 
   8  -8  10      146.62      155.42     48.01 o 
   9  -8  10      362.47      420.42     70.22 o 
  10  -8  10      294.67      192.30     81.18 o 
  -9  -7  10      235.92      165.93     82.17 o 
  -8  -7  10      692.20      694.10    165.07 o 
  -7  -7  10      368.58      350.40    118.64 o 
  -6  -7  10     1888.18     1613.55    121.31 o 
  -5  -7  10       15.85       28.71     35.93 o 
  -4  -7  10     1929.76     1762.61    111.61 o 
  -3  -7  10        2.09      -13.74     38.25 o 
  -2  -7  10     2548.73     2946.57    127.84 o 
  -1  -7  10       83.09       89.61     43.20 o 
   0  -7  10     1360.10      958.45     77.02 o 
   1  -7  10        1.30       82.92     31.38 o 
   2  -7  10     2545.97     2458.83     83.84 o 
   3  -7  10      127.42      151.52     33.52 o 
   4  -7  10      656.87      737.56     70.78 o 
   5  -7  10     2257.74     2145.72    107.65 o 
   6  -7  10      557.48      524.23     68.89 o 
   7  -7  10      388.60      365.77     60.64 o 
   8  -7  10      241.06      220.24     54.40 o 
   9  -7  10      510.86      460.53     73.83 o 
  10  -7  10       43.86       40.75     43.86 o 
  -9  -6  10      598.19      561.98     83.61 o 
  -8  -6  10      334.23      298.74    107.17 o 
  -7  -6  10     1282.20     1325.46    193.06 o 
  -6  -6  10        3.15        1.39     63.74 o 
  -5  -6  10     1340.55     1265.96    112.24 o 
  -4  -6  10       38.57       65.58     31.37 o 
  -3  -6  10     1882.96     2036.12    185.48 o 
  -2  -6  10       23.71       39.04     26.57 o 
  -1  -6  10      611.92      621.99     93.48 o 
   0  -6  10      364.50      433.54     54.90 o 
   1  -6  10     2201.40     2201.54     80.15 o 
   2  -6  10     1046.61      952.88     54.60 o 
   3  -6  10     1218.69     1127.93     75.83 o 
   4  -6  10      275.38      300.40     50.35 o 
   5  -6  10      797.94      832.44     80.15 o 
   6  -6  10     1226.97      979.96    159.53 o 
   7  -6  10      237.96      219.69     53.89 o 
   8  -6  10      725.37      699.05     88.55 o 
   9  -6  10      166.80      163.70     55.16 o 
  10  -6  10      294.22      427.80     76.08 o 
  -9  -5  10      254.40      187.06    100.37 o 
  -8  -5  10     1193.81     1138.77    108.47 o 
  -7  -5  10       16.87       11.71     29.67 o 
  -6  -5  10     1075.96     1052.86    118.01 o 
  -5  -5  10        3.19       25.81     29.08 o 
  -4  -5  10     2639.65     2771.91    183.11 o 
  -3  -5  10      136.65       81.03     28.82 o 
  -2  -5  10     2634.00     2376.92    174.27 o 
  -1  -5  10      665.73      598.27     77.52 o 
   0  -5  10     4100.20     4075.87    142.83 o 
   1  -5  10     1339.75     1132.64     77.51 o 
   2  -5  10     1347.86     1246.96     61.53 o 
   3  -5  10     1144.26     1103.06    136.94 o 
   4  -5  10     1057.86      898.49    129.88 o 
   5  -5  10      947.50      897.55     85.72 o 
   6  -5  10      608.10      591.75    107.66 o 
   7  -5  10      684.24      746.42     92.23 o 
   8  -5  10      138.63      141.60     51.93 o 
   9  -5  10      657.20      436.81     75.61 o 
  10  -5  10       29.50       86.59     70.63 o 
 -10  -4  10       74.18       33.18     69.11 o 
  -9  -4  10     1512.45     1251.90    117.95 o 
  -8  -4  10       13.91       10.98     54.37 o 
  -7  -4  10     1293.35     1232.65    105.84 o 
  -6  -4  10      575.01      459.01     66.85 o 
  -5  -4  10     2305.14     2216.34    113.34 o 
  -4  -4  10       34.53       75.65     64.46 o 
  -3  -4  10     2209.13     2271.36    107.46 o 
  -2  -4  10      805.46      736.07     68.22 o 
  -1  -4  10     2751.62     2502.91    278.53 o 
   0  -4  10     2842.50     2819.52    109.47 o 
   1  -4  10     1166.18     1081.89     56.31 o 
   2  -4  10      608.70      692.89     49.69 o 
   3  -4  10      728.68      704.76     81.78 o 
   4  -4  10      861.14      816.80     79.46 o 
   5  -4  10      194.75      191.71     49.37 o 
   6  -4  10      809.52      965.76    174.20 o 
   7  -4  10        7.43        7.05     36.42 o 
   8  -4  10      657.54      581.94     84.96 o 
   9  -4  10       12.55       33.16     42.83 o 
 -10  -3  10     1060.50     1065.67    114.85 o 
  -9  -3  10       58.71       56.46     43.02 o 
  -8  -3  10     1193.27     1391.46    215.82 o 
  -7  -3  10      155.61      184.89     56.06 o 
  -6  -3  10     2671.05     2441.09    123.72 o 
  -5  -3  10      503.51      631.31    131.67 o 
  -4  -3  10     2545.96     2443.42    114.79 o 
  -3  -3  10      987.96      788.13     72.15 o 
  -2  -3  10     2211.60     1949.59     97.93 o 
  -1  -3  10     1381.73     1456.13     88.25 o 
   0  -3  10       22.03       77.25     29.10 o 
   1  -3  10     1930.89     1828.82     93.51 o 
   2  -3  10      348.66      264.28     47.89 o 
   3  -3  10     1666.47     1688.14    102.03 o 
   4  -3  10      638.84      670.39     75.74 o 
   5  -3  10     1555.43     1588.07    300.26 o 
   6  -3  10        0.47       22.64     36.64 o 
   7  -3  10      665.63      656.65    222.15 o 
   8  -3  10       35.08      -13.78     36.11 o 
   9  -3  10      319.54      293.12     83.36 o 
 -10  -2  10       12.80        8.34     46.84 o 
  -9  -2  10      729.13      766.84    158.21 o 
  -8  -2  10        5.80        9.48     35.84 o 
  -7  -2  10     2285.44     2292.51    124.20 o 
  -6  -2  10      690.24      801.56    142.09 o 
  -5  -2  10     2815.82     2801.97    127.55 o 
  -4  -2  10      887.01      762.84     74.10 o 
  -3  -2  10     1566.60     1568.40     95.01 o 
  -2  -2  10     2207.37     2101.89    101.28 o 
  -1  -2  10     2070.01     2115.18    100.85 o 
   0  -2  10     1197.43     1153.46     61.36 o 
   1  -2  10      392.93      372.61     54.54 o 
   2  -2  10     1714.85     1718.88     95.89 o 
   3  -2  10       33.68      103.28     35.64 o 
   4  -2  10     1942.81     2036.54    112.55 o 
   5  -2  10       88.61      102.42     40.68 o 
   6  -2  10      680.63      641.37     84.88 o 
   7  -2  10        3.76       28.12     39.42 o 
   8  -2  10      500.17      482.41    115.74 o 
 -10  -1  10      639.90      625.18     85.95 o 
  -9  -1  10       21.32       97.95     79.73 o 
  -8  -1  10     1082.94     1377.13    112.51 o 
  -7  -1  10      462.34      500.16     69.34 o 
  -6  -1  10      524.30      680.81     77.26 o 
  -5  -1  10     1127.12     1265.69    105.32 o 
  -4  -1  10      307.99      294.28     52.27 o 
  -3  -1  10     1157.66     1101.47    121.61 o 
  -2  -1  10      130.90      156.29     37.37 o 
  -1  -1  10     1124.44     1105.66     68.51 o 
   0  -1  10      427.57      403.21     43.59 o 
   1  -1  10     2038.20     1826.80     99.45 o 
   2  -1  10        2.69       32.51     29.44 o 
   3  -1  10      877.29      962.85    110.20 o 
   4  -1  10       95.07       44.81     34.65 o 
   5  -1  10     1075.43      958.71     98.32 o 
   6  -1  10       10.97       15.22     37.17 o 
   7  -1  10      204.69      187.21     69.25 o 
   8  -1  10       39.13       15.63     37.27 o 
 -10   0  10      350.12      454.67     99.48 o 
  -9   0  10      783.44      946.71    100.30 o 
  -8   0  10      330.22      304.38     78.68 o 
  -7   0  10      935.66      825.37    156.59 o 
  -6   0  10      300.90      342.07     59.98 o 
  -5   0  10     1348.82     1570.61    106.08 o 
  -4   0  10     1716.86     1669.86     96.64 o 
  -3   0  10       46.85       36.19     28.03 o 
  -2   0  10     2240.66     1961.24    100.28 o 
  -1   0  10      190.50      228.13     35.27 o 
   0   0  10     2370.67     2258.09    110.33 o 
   1   0  10       50.24       22.11     30.81 o 
   2   0  10     1330.83     1371.94    103.56 o 
   3   0  10      172.24      150.95     43.81 o 
   4   0  10      807.37      875.65     94.06 o 
   5   0  10      209.45      225.27     52.01 o 
   6   0  10      640.91      595.55     80.84 o 
   7   0  10      158.29       91.00     49.93 o 
 -10   1  10      295.60      202.26     94.64 o 
  -9   1  10      388.27      417.91    110.53 o 
  -8   1  10      534.34      767.12     89.41 o 
  -7   1  10     1294.97     1493.79    214.76 o 
  -6   1  10      247.38      295.65     55.53 o 
  -5   1  10     1602.18     1656.74     98.48 o 
  -4   1  10     1940.69     1974.55    106.69 o 
  -3   1  10     1745.09     1856.38    262.08 o 
  -2   1  10      130.74      135.78     30.05 o 
  -1   1  10     1840.53     1826.19    101.69 o 
   0   1  10        4.09       -6.36     29.02 o 
   1   1  10     1078.36     1136.72     96.61 o 
   2   1  10       11.64        3.05     31.41 o 
   3   1  10     1116.21     1025.52     99.90 o 
   4   1  10       41.61       53.60     37.22 o 
   5   1  10      549.97      564.22     80.75 o 
   6   1  10       72.01       11.58     47.09 o 
 -10   2  10      413.64      413.96    114.16 o 
  -9   2  10      427.61      657.96    141.00 o 
  -8   2  10      464.48      539.39    113.17 o 
  -7   2  10      279.02      307.71     83.56 o 
  -6   2  10      612.92      639.06     79.75 o 
  -5   2  10      200.67      204.95     55.99 o 
  -4   2  10      503.50      557.07     68.43 o 
  -3   2  10      383.67      335.92     50.75 o 
  -2   2  10     2232.11     2333.03     91.68 o 
  -1   2  10       39.93       71.08     34.37 o 
   0   2  10      667.75      720.78     84.58 o 
   1   2  10       94.42      134.36     42.43 o 
   2   2  10      705.40      709.17     84.78 o 
   3   2  10       43.13       45.89     59.35 o 
   4   2  10      371.49      525.15     80.15 o 
   5   2  10       78.43      121.60     53.25 o 
   6   2  10      279.17      391.40    129.92 o 
  -9   3  10      847.68     1006.83    163.09 o 
  -8   3  10      135.43      238.80     85.67 o 
  -7   3  10      927.11      953.94    145.61 o 
  -6   3  10       34.06       85.27     56.85 o 
  -5   3  10      960.82      961.06    125.24 o 
  -4   3  10      218.41      191.84     62.26 o 
  -3   3  10     2185.08     2226.00     92.43 o 
  -2   3  10      125.38      160.52     43.72 o 
  -1   3  10      792.10      827.67    110.33 o 
   0   3  10        4.51       23.77     31.68 o 
   1   3  10      465.49      553.66     72.60 o 
   2   3  10      371.58      367.71     65.06 o 
   3   3  10      491.44      532.85     81.99 o 
   4   3  10      188.75      241.46     60.07 o 
   5   3  10      170.33       86.85    106.90 o 
  -9   4  10      130.09      258.85    111.85 o 
  -8   4  10     1058.87      970.69    162.03 o 
  -7   4  10       10.21       90.22     64.56 o 
  -6   4  10      853.27      903.56    140.80 o 
  -5   4  10        1.73      -21.76     41.81 o 
  -3   4  10      452.60      523.69     75.94 o 
  -2   4  10      493.69      475.55    101.82 o 
  -1   4  10      219.57      200.94     77.49 o 
   0   4  10      755.12      784.87     88.41 o 
   1   4  10      144.35      167.66     49.38 o 
   2   4  10      332.69      392.49     69.22 o 
   3   4  10      291.96      479.58    125.07 o 
   4   4  10       91.60      198.50     88.77 o 
  -7   5  10      668.53     1021.01    175.62 o 
  -6   5  10        3.63      176.61    110.33 o 
  -5   5  10      982.56     1309.34    173.38 o 
  -4   5  10      156.54      249.88     97.21 o 
  -3   5  10      785.82     1088.14    151.15 o 
  -2   5  10      111.89      110.92     72.35 o 
  -1   5  10      560.58      601.32    127.02 o 
   0   5  10      225.23      139.88     78.68 o 
   1   5  10      244.10      424.57    115.94 o 
   2   5  10      113.69      227.32     88.37 o 
  -8   6  10     1000.63      832.33    166.32 o 
  -7   6  10        2.79       74.32    100.97 o 
  -6   6  10      670.10      849.28    164.41 o 
  -5   6  10       57.70      138.49     93.91 o 
  -4   6  10      477.31      477.73    107.96 o 
  -3   6  10      233.27      298.28     93.71 o 
  -2   6  10      287.26      383.42    103.74 o 
  -1   6  10      131.27      168.63     87.18 o 
   0   6  10      253.32      396.74    113.50 o 
   1   6  10      233.52      154.19     93.98 o 
  -6   7  10       95.81      229.70    109.80 o 
  -4   7  10      129.25      247.04     88.50 o 
  -3   7  10       57.78      108.88     75.25 o 
  -2   7  10      147.17      337.72    106.64 o 
   2 -16  11       15.50       35.94     90.61 o 
   3 -16  11      810.86      785.64    151.81 o 
   4 -16  11        1.61        0.26     90.74 o 
   5 -16  11      907.68      920.77    170.81 o 
   6 -16  11       60.95      187.69    103.14 o 
  -1 -15  11       81.81      155.11     78.02 o 
   0 -15  11      895.87     1015.93    158.28 o 
   1 -15  11       78.06      -22.82     66.48 o 
   2 -15  11     1128.25     1200.78    175.75 o 
   3 -15  11        0.04       23.81     67.86 o 
   4 -15  11     1036.80     1184.17    173.25 o 
   5 -15  11        6.70       84.41     75.84 o 
   6 -15  11     1199.50     1262.51    167.24 o 
   7 -15  11       68.15       32.12     60.47 o 
  -2 -14  11      158.29      266.76     97.47 o 
  -1 -14  11     1874.13     1711.62    184.26 o 
   0 -14  11       36.55       68.39     76.70 o 
   1 -14  11      615.70      631.26    118.97 o 
   2 -14  11        0.82       16.36     60.54 o 
   3 -14  11     1328.29     1841.34    187.23 o 
   4 -14  11      233.83      296.37     89.36 o 
   5 -14  11      752.18      821.05    132.62 o 
   6 -14  11      259.87      416.24     67.86 o 
   7 -14  11      704.73      811.68    141.79 o 
   8 -14  11      476.17      362.12     99.38 o 
  -4 -13  11      424.39      625.35     99.68 o 
  -3 -13  11        7.19        2.43     41.96 o 
  -2 -13  11     1296.28     1383.26    174.37 o 
  -1 -13  11        0.66       -0.79     71.49 o 
   0 -13  11     1197.45     1039.87    144.36 o 
   1 -13  11        2.64       27.10     55.66 o 
   2 -13  11     1485.27     1343.83    157.75 o 
   3 -13  11       77.41       72.54     53.68 o 
   4 -13  11     1290.88     1336.44    152.47 o 
   5 -13  11      360.09      435.79     93.91 o 
   6 -13  11      688.04      713.09     81.49 o 
   7 -13  11      671.49      599.14    108.22 o 
   8 -13  11      394.74      597.89    122.00 o 
   9 -13  11      463.78      634.69    141.26 o 
  -5 -12  11      773.26      909.27    107.71 o 
  -4 -12  11       74.68       31.00     43.76 o 
  -3 -12  11      696.77      820.49    120.72 o 
  -2 -12  11        7.76        7.31     43.15 o 
  -1 -12  11     1092.18     1082.44    141.36 o 
   0 -12  11      116.68      202.10     49.85 o 
   1 -12  11     1806.51     1922.36    117.95 o 
   2 -12  11      237.82      224.36     66.01 o 
   3 -12  11      665.44      676.17    109.28 o 
   4 -12  11      234.05      247.44     64.37 o 
   5 -12  11     1032.97     1029.46    129.88 o 
   6 -12  11      546.55      534.85     68.97 o 
   7 -12  11      291.89      342.93     84.35 o 
   8 -12  11      851.57     1092.89    154.58 o 
   9 -12  11      152.60      241.11     84.61 o 
  -6 -11  11      661.41      657.95     89.00 o 
  -5 -11  11        2.34       26.28     45.87 o 
  -4 -11  11      428.61      469.11     79.32 o 
  -3 -11  11        0.20       45.46     47.01 o 
  -2 -11  11      588.23      584.20    115.21 o 
  -1 -11  11      133.88      127.23     41.74 o 
   0 -11  11      435.77      396.23     63.52 o 
   1 -11  11      472.64      505.30     71.91 o 
   2 -11  11      766.82      925.62    156.20 o 
   3 -11  11     1069.04     1055.23     90.18 o 
   4 -11  11      379.90      401.69     82.76 o 
   5 -11  11      644.88      574.99     66.17 o 
   6 -11  11      441.30      542.42     93.84 o 
   7 -11  11      357.99      227.65     69.71 o 
   9 -11  11     1072.06     1185.22    169.88 o 
  10 -11  11       46.61        5.61     54.14 o 
  -7 -10  11      682.43      733.74    138.10 o 
  -6 -10  11      119.48       65.47     51.87 o 
  -5 -10  11      737.77      741.04     95.20 o 
  -4 -10  11      143.77      102.16     50.42 o 
  -3 -10  11     1448.89     1423.52    116.11 o 
  -2 -10  11      250.99      240.33     53.34 o 
  -1 -10  11     1878.70     1694.38    108.52 o 
   0 -10  11      151.88      160.43     54.64 o 
   1 -10  11     2004.01     2105.18    149.11 o 
   2 -10  11     1647.37     1523.29    100.14 o 
   3 -10  11      497.25      563.03     66.45 o 
   4 -10  11     1098.99     1198.21     68.69 o 
   5 -10  11      464.59      416.09     50.68 o 
   6 -10  11      745.64      587.07     99.98 o 
   7 -10  11      484.31      438.36     94.11 o 
   8 -10  11      547.37      510.77    106.18 o 
   9 -10  11      217.78      209.78     76.30 o 
  10 -10  11     1153.56      823.23    148.91 o 
  -7  -9  11        9.79      -20.17     35.10 o 
  -6  -9  11      926.47     1051.30    131.24 o 
  -5  -9  11      137.09      132.43     52.50 o 
  -4  -9  11     1038.66     1100.77    106.16 o 
  -3  -9  11      242.11      224.02     57.09 o 
  -2  -9  11     1570.58     1668.18    113.18 o 
  -1  -9  11      367.04      364.32     61.53 o 
   0  -9  11     1865.33     2091.46    140.14 o 
   1  -9  11     1974.73     1846.24    102.75 o 
   2  -9  11      776.80      828.61     98.96 o 
   3  -9  11      930.96      996.19     81.03 o 
   4  -9  11      175.05      193.25     34.09 o 
   5  -9  11      816.13      805.47     78.54 o 
   6  -9  11      145.29      156.29     45.07 o 
   7  -9  11      913.00      886.45     91.90 o 
   8  -9  11       16.80       57.25     39.20 o 
   9  -9  11      911.41      692.46    128.80 o 
  10  -9  11       26.17       63.11     60.74 o 
  -8  -8  11       27.58      -22.94     33.40 o 
  -7  -8  11      947.93      903.95    174.63 o 
  -6  -8  11       45.98        2.69     35.22 o 
  -5  -8  11      869.11      961.85    124.25 o 
  -4  -8  11      326.29      340.34     66.90 o 
  -3  -8  11     1029.65     1167.06    100.66 o 
  -2  -8  11     3369.80     3120.43    138.84 o 
  -1  -8  11      641.77      755.89     76.30 o 
   0  -8  11      157.64      347.72     56.14 o 
   1  -8  11      432.08      443.48    122.73 o 
   2  -8  11     1494.13     1389.04    224.75 o 
   3  -8  11      252.53      262.06     41.37 o 
   4  -8  11      771.34      855.62     77.25 o 
   5  -8  11       78.48       46.93     34.72 o 
   6  -8  11     1436.82     1306.13    101.32 o 
   7  -8  11        0.15      -21.12     29.25 o 
   8  -8  11      562.89      605.85    138.75 o 
   9  -8  11       84.61      104.62     47.65 o 
  10  -8  11      219.23      246.29     58.49 o 
  -8  -7  11      808.42      638.88    117.85 o 
  -7  -7  11      183.20      134.62     47.35 o 
  -6  -7  11     1542.78     1554.89    219.48 o 
  -5  -7  11      312.32      278.57     59.22 o 
  -4  -7  11     1775.99     1547.12    104.26 o 
  -3  -7  11      998.43      952.92     88.29 o 
  -2  -7  11      414.25      310.45     55.30 o 
  -1  -7  11     2285.14     2094.45    109.48 o 
   0  -7  11      187.29      260.28     48.68 o 
   1  -7  11     1911.27     1891.56     98.46 o 
   2  -7  11       55.17       51.33     29.21 o 
   3  -7  11     2392.65     2279.61     84.52 o 
   4  -7  11        6.30       -6.31     28.16 o 
   5  -7  11     1158.73     1193.00     95.10 o 
   6  -7  11       68.37       91.78     90.41 o 
   7  -7  11      809.43      883.11    260.79 o 
   8  -7  11       85.62       36.89     40.92 o 
   9  -7  11      431.74      415.58     71.97 o 
  10  -7  11       73.37      218.22     83.56 o 
  -9  -6  11      706.34      572.64    145.91 o 
  -8  -6  11      136.46       88.06     45.35 o 
  -7  -6  11      952.49      716.49    214.96 o 
  -6  -6  11     1198.71     1044.52    167.97 o 
  -5  -6  11      208.29      163.32     47.07 o 
  -4  -6  11      763.87      687.27     87.08 o 
  -3  -6  11      553.32      636.09     73.04 o 
  -2  -6  11     1166.07     1058.51     85.23 o 
  -1  -6  11      130.79      112.34     35.21 o 
   0  -6  11     2638.84     2696.59    119.71 o 
   1  -6  11       35.31       27.43     27.35 o 
   2  -6  11     2959.38     2894.09     95.22 o 
   3  -6  11      239.43      264.65     89.89 o 
   4  -6  11     1125.50     1129.33    144.03 o 
   5  -6  11      139.53      185.04     45.84 o 
   6  -6  11      837.15      859.00     90.83 o 
   7  -6  11       86.75       77.07     40.51 o 
   8  -6  11      467.93      421.56     72.30 o 
   9  -6  11       76.86      129.78     47.29 o 
  -9  -5  11      218.09      268.94     81.97 o 
  -8  -5  11      446.69      454.25     76.48 o 
  -7  -5  11      657.59      460.28     76.83 o 
  -6  -5  11      229.98      151.55     45.17 o 
  -5  -5  11     1420.31     1442.49    160.58 o 
  -4  -5  11      739.42      711.28     76.52 o 
  -3  -5  11     2003.02     1917.85    103.76 o 
  -2  -5  11      144.49      119.32     35.30 o 
  -1  -5  11     1609.52     1559.69     93.97 o 
   0  -5  11      614.44      699.33     66.97 o 
   1  -5  11     2505.25     2421.84    110.90 o 
   2  -5  11       82.69       99.85     46.82 o 
   3  -5  11     1392.47     1245.77     88.24 o 
   4  -5  11       10.97       -5.37     30.23 o 
   5  -5  11     1011.87     1007.14     94.67 o 
   6  -5  11      177.06      134.56     47.02 o 
   7  -5  11      152.16      130.19     49.75 o 
   8  -5  11       47.41      138.61     84.94 o 
   9  -5  11      438.47      369.27     75.24 o 
  -9  -4  11      665.90      762.55    100.33 o 
  -8  -4  11      576.66      485.97     76.45 o 
  -7  -4  11      386.34      444.11     70.21 o 
  -6  -4  11      625.69      680.47    136.91 o 
  -5  -4  11      245.46      306.42     55.07 o 
  -4  -4  11     2101.95     2132.30    112.02 o 
  -3  -4  11      213.79      264.26     48.24 o 
  -2  -4  11     1841.40     1724.48    132.75 o 
  -1  -4  11      359.06      459.86     57.72 o 
   0  -4  11     3362.16     3132.35    197.28 o 
   1  -4  11      294.58      360.36     41.48 o 
   2  -4  11     1056.04     1042.83     85.22 o 
   3  -4  11       70.00       85.35     36.50 o 
   4  -4  11     1442.24     1304.17    102.07 o 
   5  -4  11      480.67      544.67     82.83 o 
   6  -4  11      120.23      183.55    127.68 o 
   7  -4  11      272.26      154.97     52.89 o 
   8  -4  11      238.68      214.91     56.89 o 
   9  -4  11      318.63      192.90     85.47 o 
 -10  -3  11      360.77      449.43     83.31 o 
  -9  -3  11      831.27      716.89     93.32 o 
  -8  -3  11      317.76      426.14     87.28 o 
  -7  -3  11      812.38      817.01     93.45 o 
  -6  -3  11      303.27      331.28     56.00 o 
  -5  -3  11     1372.08     1498.35    214.73 o 
  -4  -3  11      162.56      262.85     68.62 o 
  -3  -3  11     2380.55     2486.04    119.38 o 
  -2  -3  11       39.77      -12.75     63.28 o 
  -1  -3  11     2293.98     2326.13    109.16 o 
   0  -3  11       20.73        1.33     26.63 o 
   1  -3  11     1998.71     1947.06    102.76 o 
   2  -3  11      247.72      290.77     51.78 o 
   3  -3  11     1319.60     1346.97    101.78 o 
   4  -3  11      316.49      320.63     60.10 o 
   5  -3  11      551.36      459.89     74.62 o 
   6  -3  11      297.83      295.04     67.37 o 
   7  -3  11      213.54      233.79     61.81 o 
   8  -3  11      376.76      234.20    119.10 o 
 -10  -2  11      322.91      329.78     86.13 o 
  -9  -2  11      148.82      185.90     55.87 o 
  -8  -2  11      733.46      694.21    253.44 o 
  -7  -2  11      373.68      452.95    111.98 o 
  -6  -2  11     1227.97     1500.91    111.84 o 
  -5  -2  11      486.47      489.23     65.54 o 
  -4  -2  11     1731.21     1785.17    116.00 o 
  -3  -2  11       37.19      123.92     36.35 o 
  -2  -2  11     1748.84     1830.97    100.68 o 
  -1  -2  11        5.34       18.83     26.55 o 
   0  -2  11      490.25      531.09     49.43 o 
   1  -2  11      192.40      197.99     44.81 o 
   2  -2  11     2101.59     1896.47    143.80 o 
   3  -2  11      661.56      718.30     82.36 o 
   4  -2  11      851.67      785.09    113.10 o 
   5  -2  11     1111.63      877.39    123.75 o 
   6  -2  11      262.43      223.22     58.84 o 
   7  -2  11      152.73      196.63     94.01 o 
 -10  -1  11       26.32       26.31     45.96 o 
  -9  -1  11      559.59      533.96     81.61 o 
  -8  -1  11      109.24      220.24     55.26 o 
  -7  -1  11     1746.56     1703.89    143.07 o 
  -6  -1  11       56.39       82.93     35.64 o 
  -5  -1  11     1506.39     1686.01    108.85 o 
  -4  -1  11      556.23      691.75     75.83 o 
  -3  -1  11     1091.81     1326.87    107.73 o 
  -2  -1  11      265.33      309.17     83.66 o 
  -1  -1  11     1000.85     1016.02    105.65 o 
   0  -1  11      212.04      186.91     46.83 o 
   1  -1  11     1030.26     1186.54     97.22 o 
   2  -1  11      837.08      865.13     86.56 o 
   3  -1  11      560.95      568.04     73.20 o 
   4  -1  11      421.95      449.50     69.52 o 
   5  -1  11        1.55       64.99     39.79 o 
   6  -1  11     1289.73     1228.29    278.14 o 
   7  -1  11       50.23       25.92     40.20 o 
 -10   0  11      535.40      548.43    128.53 o 
  -9   0  11        6.71       22.10     48.31 o 
  -8   0  11     1109.96     1098.62    106.32 o 
  -7   0  11      109.59      112.38     39.54 o 
  -6   0  11      933.14     1202.38    103.63 o 
  -5   0  11      183.88      181.19     66.21 o 
  -4   0  11     1681.93     1808.59    105.05 o 
  -3   0  11      528.57      542.86     65.63 o 
  -2   0  11     1324.70     1492.76     96.13 o 
  -1   0  11      426.56      351.71     53.72 o 
   0   0  11      904.93      819.96     83.82 o 
   1   0  11      860.49      890.95    168.30 o 
   2   0  11      438.55      618.38     79.29 o 
   3   0  11      250.07      405.90    136.88 o 
   4   0  11      295.46      352.94     65.08 o 
   5   0  11      286.49      362.54     67.39 o 
   6   0  11       56.50       31.45     63.77 o 
  -9   1  11     1140.74     1061.04    169.22 o 
  -8   1  11       14.89       24.14     64.30 o 
  -7   1  11     1182.09     1208.81    110.48 o 
  -6   1  11       99.07       77.93     57.90 o 
  -5   1  11      636.26      864.82     87.57 o 
  -4   1  11       25.91      108.18     37.31 o 
  -3   1  11     1061.35     1221.98     94.38 o 
  -2   1  11      883.25      893.97    113.66 o 
  -1   1  11      373.37      346.41     56.49 o 
   0   1  11      557.91      530.54     70.77 o 
   1   1  11      210.06      259.75     55.11 o 
   2   1  11      396.34      376.80     65.44 o 
   3   1  11      260.66      338.61     63.19 o 
   4   1  11      415.77      375.59     67.73 o 
   5   1  11        8.65       93.22     55.81 o 
  -9   2  11       45.75      -30.67     83.49 o 
  -8   2  11      860.87      880.61    158.47 o 
  -7   2  11      120.11      116.27     73.53 o 
  -6   2  11      435.86      798.30    129.92 o 
  -5   2  11     1424.37     1508.11    111.49 o 
  -4   2  11     1293.16     1410.36    103.72 o 
  -3   2  11      150.25      147.63     42.31 o 
  -2   2  11       90.26      182.48     65.22 o 
  -1   2  11      287.27      265.29     54.95 o 
   0   2  11      210.29      242.58     55.63 o 
   1   2  11      398.91      448.58     68.69 o 
   2   2  11       18.48       53.65     38.68 o 
   3   2  11      488.87      581.52     85.21 o 
   4   2  11        1.31       14.99     49.24 o 
   5   2  11      248.94      294.79    112.05 o 
  -9   3  11      630.75      713.03    154.05 o 
  -8   3  11       50.84      147.13     99.52 o 
  -7   3  11      539.07      815.84    148.52 o 
  -6   3  11       43.13       51.70     58.89 o 
  -5   3  11      761.76      982.83    134.60 o 
  -4   3  11     1744.08     1954.77    160.91 o 
  -2   3  11      325.01      399.37     64.15 o 
  -1   3  11      115.14      184.41     47.01 o 
   0   3  11      767.54      815.95     89.47 o 
   1   3  11      123.21      138.57     48.25 o 
   2   3  11      348.68      431.82     73.59 o 
   3   3  11        2.34       23.61     44.25 o 
   4   3  11      398.92      340.36     99.52 o 
  -8   4  11      619.83      695.75    157.15 o 
  -7   4  11      206.46      360.01    121.81 o 
  -6   4  11      762.09      852.45    140.67 o 
  -4   4  11      166.33      332.84    108.95 o 
  -2   4  11       32.61       58.03     62.19 o 
  -1   4  11      713.12      862.60    145.48 o 
   0   4  11        2.66      141.39     78.15 o 
   1   4  11      420.93      353.89     68.15 o 
   2   4  11        4.21       17.00     46.71 o 
  -7   5  11      521.90      841.30    183.80 o 
  -6   5  11      831.41     1168.87    189.14 o 
  -5   5  11       78.73      124.58    103.87 o 
  -2   5  11      562.84      486.04    116.53 o 
  -1   5  11       10.21       59.88     70.50 o 
   0   5  11      479.76      481.55    120.36 o 
   1   5  11        5.81       19.59     73.47 o 
  -3   6  11      601.11      495.27    110.66 o 
  -2   6  11       27.08       83.69     77.23 o 
   3 -16  12      181.70      151.48    102.15 o 
   4 -16  12      231.10      303.96    115.74 o 
   5 -16  12      383.37      237.55    112.97 o 
   0 -15  12      378.33      309.96     96.15 o 
   1 -15  12      145.53      208.40     99.78 o 
   2 -15  12      345.21      624.92    137.17 o 
   3 -15  12      349.19      363.84    114.42 o 
   4 -15  12      467.88      487.23    119.30 o 
   5 -15  12      445.54      463.22    111.65 o 
   6 -15  12      215.44      273.22     93.05 o 
  -2 -14  12      203.41      211.96     94.11 o 
  -1 -14  12      518.71      618.07    132.16 o 
   0 -14  12      489.66      457.88    121.54 o 
   1 -14  12      357.75      597.82    125.57 o 
   2 -14  12      803.92      880.67    147.86 o 
   3 -14  12      195.40      435.72    100.51 o 
   4 -14  12      665.39      846.77    135.66 o 
   5 -14  12      192.40      177.73     75.31 o 
   6 -14  12     1784.86     1734.83    175.16 o 
   8 -14  12      588.20      521.45    121.74 o 
  -3 -13  12      722.12      793.86    120.12 o 
  -2 -13  12      231.55      136.78    104.73 o 
  -1 -13  12      240.89      284.21     63.69 o 
   0 -13  12      600.60      852.05    137.96 o 
   1 -13  12      783.98     1093.88    148.25 o 
   2 -13  12      293.23      325.39     84.35 o 
   3 -13  12      397.90      642.01    112.11 o 
   4 -13  12      155.10      113.56     58.89 o 
   5 -13  12     1491.58     1465.30    155.37 o 
   7 -13  12      910.55     1089.20    149.11 o 
   8 -13  12        8.07       -4.15     53.22 o 
  -4 -12  12      278.34      426.70     78.16 o 
  -3 -12  12      157.84      213.56     63.87 o 
  -2 -12  12      471.95      489.15     80.77 o 
  -1 -12  12      191.85      211.22     52.59 o 
   0 -12  12     1180.90     1014.58    101.75 o 
   1 -12  12      137.19      203.51     51.77 o 
   2 -12  12     1037.19     1253.41    144.89 o 
   3 -12  12       58.05       61.40     47.88 o 
   4 -12  12      501.87      383.95     80.65 o 
   5 -12  12        0.19      122.99     49.86 o 
   6 -12  12      764.03      777.79    116.93 o 
   7 -12  12       26.15       44.19     48.01 o 
   8 -12  12      451.61      588.06    116.27 o 
   9 -12  12      320.12      227.78     84.68 o 
  -5 -11  12      684.96      732.47     99.45 o 
  -4 -11  12      101.68      175.00     58.37 o 
  -3 -11  12      496.63      506.76     81.22 o 
  -2 -11  12      137.11      192.64     52.39 o 
  -1 -11  12     1261.25     1296.26    146.37 o 
   0 -11  12       87.71      105.11     53.62 o 
   1 -11  12     2386.90     2414.87    126.38 o 
   2 -11  12      229.73      262.25     72.28 o 
   3 -11  12     1146.26     1289.62    107.46 o 
   4 -11  12       66.28       56.26     33.37 o 
   7 -11  12      707.03      648.67    114.35 o 
   8 -11  12      121.18      209.06     74.59 o 
   9 -11  12      255.48      205.10     77.95 o 
  -6 -10  12      864.43      762.08    175.98 o 
  -5 -10  12      213.87      304.90    126.26 o 
  -4 -10  12      848.08      912.52    115.74 o 
  -3 -10  12      449.94      424.98    122.30 o 
  -2 -10  12     1962.34     2085.06    121.36 o 
  -1 -10  12       22.07       15.11     32.03 o 
   0 -10  12      439.59      661.15     96.28 o 
   1 -10  12       36.84      115.81     36.82 o 
   2 -10  12     1200.28     1317.81     99.52 o 
   3 -10  12      190.88      242.16     48.54 o 
   4 -10  12     1028.64     1029.38     85.43 o 
   5 -10  12       73.33       66.19     36.05 o 
   6 -10  12      963.05      905.38     89.78 o 
   7 -10  12       94.14      102.62     57.70 o 
   8 -10  12      268.88      250.21     84.61 o 
   9 -10  12      199.08      142.91     73.86 o 
  -7  -9  12      235.45      194.47     57.12 o 
  -6  -9  12       98.23      122.46     53.16 o 
  -5  -9  12      954.22     1124.36    210.84 o 
  -4  -9  12      190.66      213.34     60.49 o 
  -3  -9  12     1428.36     1316.46    111.78 o 
  -2  -9  12        4.22       -8.01     29.42 o 
  -1  -9  12     3635.07     3588.32    191.32 o 
   0  -9  12       69.20       74.87     76.47 o 
   1  -9  12      737.61      758.00     79.27 o 
   2  -9  12      104.83      113.00     36.32 o 
   3  -9  12      439.53      444.08    107.99 o 
   4  -9  12      196.57      198.84     44.49 o 
   5  -9  12      886.18      903.40     85.99 o 
   6  -9  12      323.09      319.57     57.45 o 
   7  -9  12      329.00      463.13     71.94 o 
   8  -9  12      295.00      274.97     60.03 o 
   9  -9  12      231.15      257.66     85.53 o 
  -7  -8  12      158.14      209.45    138.33 o 
  -6  -8  12      796.76      832.95    178.82 o 
  -5  -8  12       47.88       92.89     48.56 o 
  -4  -8  12      975.63     1021.47    120.78 o 
  -3  -8  12       29.39       71.65     35.14 o 
  -2  -8  12     1277.16     1463.18    167.61 o 
  -1  -8  12      285.20      278.37     54.02 o 
   0  -8  12     3138.28     3099.78    136.97 o 
   1  -8  12     1129.11     1164.19    133.94 o 
   2  -8  12      425.35      487.12     61.85 o 
   3  -8  12      139.18      149.84     41.30 o 
   4  -8  12      599.57      436.34     62.40 o 
   5  -8  12      223.16      215.01     48.64 o 
   6  -8  12      354.39      328.57     61.21 o 
   7  -8  12      489.73      348.64     64.33 o 
   8  -8  12      147.93      139.15     47.84 o 
   9  -8  12      563.04      644.16    189.77 o 
  -8  -7  12       46.60       25.12     43.73 o 
  -7  -7  12      716.25      704.49    188.61 o 
  -6  -7  12      165.33      134.41    129.69 o 
  -5  -7  12     1108.49      961.73    149.93 o 
  -4  -7  12      108.11      145.23     94.87 o 
  -3  -7  12     1416.49     1441.99    108.00 o 
  -2  -7  12       77.63      160.99     41.86 o 
  -1  -7  12     2486.29     2526.73    142.68 o 
   0  -7  12      449.92      493.05     78.71 o 
   1  -7  12      864.35      877.50     86.36 o 
   2  -7  12      977.89     1008.46     98.20 o 
   3  -7  12      677.74      608.50    114.62 o 
   4  -7  12      889.11      744.04     79.13 o 
   5  -7  12      283.40      195.74     48.32 o 
   6  -7  12      597.11      650.61     82.28 o 
   7  -7  12      201.89      157.37     49.64 o 
   8  -7  12      634.66      592.10     83.49 o 
   9  -7  12       35.29      106.67     48.09 o 
  -8  -6  12      597.73      744.03     97.92 o 
  -7  -6  12        0.77       36.00     37.28 o 
  -6  -6  12     1646.48     1459.59    131.34 o 
  -5  -6  12      237.40      199.81     45.58 o 
  -4  -6  12      853.34      819.03    164.15 o 
  -3  -6  12       31.11       65.39     32.36 o 
  -2  -6  12     2070.09     1890.47    106.33 o 
  -1  -6  12      701.55      708.11     73.51 o 
   0  -6  12     1650.33     1613.58     98.37 o 
   1  -6  12     1059.41     1015.52     80.89 o 
   2  -6  12     1128.34     1384.45    160.85 o 
   3  -6  12     2109.29     1842.05    103.82 o 
   4  -6  12      554.08      529.82     70.37 o 
   5  -6  12      864.14      843.22     87.57 o 
   6  -6  12        6.23       -0.56     35.57 o 
   7  -6  12      366.02      359.28    136.58 o 
   8  -6  12       30.43       33.84     42.57 o 
   9  -6  12      439.28      380.46    106.90 o 
  -9  -5  12      472.30      469.91     85.29 o 
  -8  -5  12        0.01       27.79     41.56 o 
  -7  -5  12     1221.28     1168.76    108.94 o 
  -6  -5  12       71.20       97.50     37.89 o 
  -5  -5  12      761.35      822.93    186.20 o 
  -4  -5  12      446.45      399.98     58.82 o 
  -3  -5  12     1241.24     1112.68     92.15 o 
  -2  -5  12      408.43      429.75     59.85 o 
  -1  -5  12      847.80      782.56     74.58 o 
   0  -5  12      622.14      656.29     69.68 o 
   1  -5  12      769.04      858.82     75.15 o 
   2  -5  12     1305.68     1043.17    140.34 o 
   3  -5  12      199.07      181.57     44.38 o 
   4  -5  12      853.28      890.61     90.41 o 
   5  -5  12       24.07       45.63     36.57 o 
   6  -5  12      422.96      287.06     62.30 o 
   7  -5  12        6.72       76.02     43.06 o 
   8  -5  12      198.00      194.32     59.68 o 
  -9  -4  12       25.55       -7.64     44.29 o 
  -8  -4  12      667.30      776.98     97.16 o 
  -7  -4  12      275.27      307.63     63.55 o 
  -6  -4  12      850.32      954.54    128.70 o 
  -5  -4  12       72.86       84.69     36.86 o 
  -4  -4  12     1551.72     1445.16    105.45 o 
  -3  -4  12      761.74      778.90    105.02 o 
  -2  -4  12      835.60      902.18     81.50 o 
  -1  -4  12      427.55      382.50     55.39 o 
   0  -4  12     1165.51     1324.03     89.31 o 
   1  -4  12     1108.88     1199.60    144.16 o 
   2  -4  12      163.42      184.23     45.92 o 
   3  -4  12     1666.36     1679.65    129.95 o 
   4  -4  12        4.42       25.45     34.19 o 
   5  -4  12      632.39      535.24     78.18 o 
   6  -4  12        2.37       53.52     41.88 o 
   7  -4  12      411.40      360.39     72.49 o 
   8  -4  12        0.70       32.85     42.77 o 
  -9  -3  12      710.50      768.12    313.58 o 
  -8  -3  12       68.53       89.19     48.29 o 
  -7  -3  12     1083.96      997.96    101.12 o 
  -6  -3  12      495.69      602.60    209.75 o 
  -5  -3  12      183.02      212.74     73.57 o 
  -4  -3  12      306.45      279.85     51.17 o 
  -3  -3  12      926.10      938.95     85.36 o 
  -2  -3  12     1136.18     1196.80     92.01 o 
  -1  -3  12      692.55      659.88     69.72 o 
   0  -3  12      298.23      238.07     71.22 o 
   1  -3  12      249.10      242.36     71.62 o 
   2  -3  12     2096.70     1955.21    187.09 o 
   3  -3  12        6.23       45.41     33.43 o 
   4  -3  12      569.41      680.40    106.41 o 
   5  -3  12        4.78       20.24     43.55 o 
   6  -3  12      446.12      417.20     76.33 o 
   7  -3  12        1.18       95.38     49.84 o 
  -9  -2  12      105.79      149.67     59.71 o 
  -8  -2  12      757.20      770.10     94.11 o 
  -7  -2  12      214.85      323.28     65.22 o 
  -6  -2  12      325.34      467.72     69.04 o 
  -5  -2  12       88.46      126.90     38.79 o 
  -4  -2  12      386.18      447.48     71.62 o 
  -3  -2  12     1108.46     1175.37     99.38 o 
  -2  -2  12       63.29       71.68     40.85 o 
  -1  -2  12      875.89      895.51     79.88 o 
   0  -2  12      215.29      245.79     71.82 o 
   1  -2  12      684.38      705.47    192.24 o 
   2  -2  12        9.76       33.50     78.12 o 
   3  -2  12      642.96      591.08     79.76 o 
   4  -2  12       89.43       68.48     39.19 o 
   5  -2  12      406.32      423.39     71.46 o 
   6  -2  12      219.66      144.29     95.69 o 
   7  -2  12      444.91      322.95     88.11 o 
  -9  -1  12      202.83      183.14     86.00 o 
  -8  -1  12      585.97      739.19     92.02 o 
  -7  -1  12      470.61      473.60     71.83 o 
  -6  -1  12      833.11     1030.75    102.20 o 
  -5  -1  12      455.98      555.83    155.47 o 
  -4  -1  12     1402.60     1535.93    111.23 o 
  -3  -1  12       31.02       77.51     34.16 o 
  -2  -1  12     1251.78     1105.24     91.17 o 
  -1  -1  12       22.81        6.99     36.54 o 
   0  -1  12     1239.24     1194.39    148.19 o 
   1  -1  12       10.11       35.50     33.63 o 
   2  -1  12     1101.45     1114.31    116.00 o 
   3  -1  12        7.83       39.13     38.35 o 
   4  -1  12     1093.61     1156.00    124.08 o 
   5  -1  12       76.59      100.76     51.23 o 
   6  -1  12      350.91      335.25     75.12 o 
  -9   0  12      661.38      618.73    147.53 o 
  -8   0  12      707.43      782.00     98.80 o 
  -7   0  12     1080.10     1390.45    119.05 o 
  -6   0  12      184.53      185.41     55.86 o 
  -5   0  12     1381.47     1604.38    170.61 o 
  -4   0  12       97.76      154.83     42.72 o 
  -3   0  12      788.98      845.74     84.82 o 
  -2   0  12       40.97        3.78     51.08 o 
  -1   0  12      750.04      746.86    119.70 o 
   0   0  12        1.08       65.39     95.89 o 
   1   0  12     1052.87     1077.65    102.74 o 
   2   0  12       31.40       37.55     39.73 o 
   3   0  12      450.55      522.45     81.15 o 
   4   0  12      122.33      117.93     53.23 o 
   5   0  12       81.05      108.69     53.51 o 
  -8   1  12      990.97     1161.35    174.83 o 
  -7   1  12      105.63      126.55     73.14 o 
  -6   1  12      580.03      696.21     89.23 o 
  -5   1  12       48.35      102.72     39.38 o 
  -4   1  12     1946.04     2080.70    134.17 o 
  -3   1  12      149.32      192.78     53.81 o 
  -2   1  12      241.38      313.25     79.34 o 
  -1   1  12        1.20      -49.26     32.84 o 
   0   1  12      749.38      786.01     87.17 o 
   1   1  12      105.31      177.02     67.30 o 
   2   1  12      435.84      462.17     73.64 o 
   3   1  12       93.81      206.01     56.05 o 
   4   1  12      138.48      155.36     81.45 o 
  -8   2  12      218.13      426.22    131.96 o 
  -7   2  12      723.59      879.68    154.85 o 
  -6   2  12       61.57       66.81     58.69 o 
  -5   2  12      837.41      828.90    127.74 o 
  -4   2  12      335.76      358.49     81.91 o 
  -3   2  12      701.17      925.58    131.30 o 
  -2   2  12      106.27      211.69     70.04 o 
  -1   2  12      364.40      479.84     94.77 o 
   0   2  12      138.24      139.84     45.04 o 
   1   2  12      461.79      439.71     69.97 o 
   2   2  12      129.05      130.21     49.92 o 
   3   2  12      133.48      171.66     57.92 o 
  -8   3  12      484.84      646.16    147.00 o 
  -7   3  12       80.29      106.11     88.50 o 
  -6   3  12      720.77      708.35    138.95 o 
  -5   3  12       17.17       10.22     56.19 o 
  -1   3  12      160.67       54.80     63.18 o 
   0   3  12      353.25      383.95     68.26 o 
   1   3  12      179.12      259.72     59.93 o 
   2   3  12       68.25       30.53     71.62 o 
  -5   4  12      689.98     1106.68    171.40 o 
  -1   4  12      381.59      614.18    125.70 o 
   0   4  12      299.20      455.37    117.65 o 
   1 -15  13      422.78      363.77    110.40 o 
   2 -15  13       35.65       18.40     70.50 o 
   3 -15  13      507.94      762.69    150.23 o 
   4 -15  13       46.18       88.90     76.63 o 
   5 -15  13      395.16      304.68    101.96 o 
   6 -15  13      176.13      228.71    102.62 o 
  -1 -14  13      119.38      116.20     91.14 o 
   0 -14  13      432.06      556.47    129.65 o 
   1 -14  13        1.39       35.28     65.95 o 
   2 -14  13     1133.87     1128.83    161.38 o 
   3 -14  13      162.19      178.52     74.85 o 
   4 -14  13      324.49      367.53     98.66 o 
   5 -14  13      141.07      101.69     59.29 o 
  -3 -13  13     1267.87     1164.17    160.09 o 
  -2 -13  13       23.66      -23.64     41.56 o 
  -1 -13  13      337.72      419.56     76.96 o 
   0 -13  13       21.61       35.41     63.44 o 
   1 -13  13      523.28      886.01    140.73 o 
   2 -13  13      133.24      130.64     55.13 o 
   3 -13  13      599.96      607.18    108.62 o 
   4 -13  13      125.92      162.69     62.39 o 
   5 -13  13      327.94      226.53     66.81 o 
  -4 -12  13      535.42      704.13    221.19 o 
  -3 -12  13       83.95       36.18     46.53 o 
  -2 -12  13      577.94      722.34     93.74 o 
  -1 -12  13      256.96      381.66    100.34 o 
   0 -12  13      349.00      326.23     64.46 o 
   1 -12  13      182.77      229.01     55.27 o 
   2 -12  13      539.99      517.36     76.62 o 
   3 -12  13      381.97      449.24     90.94 o 
   4 -12  13      244.34      278.43     67.00 o 
   7 -12  13      303.30      198.83     69.51 o 
   8 -12  13       27.90       44.58     52.89 o 
  -5 -11  13      798.22      724.62     96.81 o 
  -4 -11  13       93.62       94.06     85.57 o 
  -3 -11  13      848.49      767.12     95.65 o 
  -2 -11  13      414.61      483.39     79.09 o 
  -1 -11  13      610.24      824.97     95.43 o 
   0 -11  13     1004.38     1121.86    175.46 o 
   1 -11  13     1587.48     1455.53    113.16 o 
   2 -11  13     1272.74     1438.08    109.51 o 
   3 -11  13      326.95      382.75    102.02 o 
   4 -11  13      973.94      848.42    237.31 o 
   5 -11  13      156.84      392.92     98.46 o 
   7 -11  13       70.17       21.70     53.09 o 
   8 -11  13      380.31      219.21     75.77 o 
  -5 -10  13      109.74       87.02     63.24 o 
  -4 -10  13     1047.72     1085.46    110.46 o 
  -3 -10  13      268.76      433.98    166.39 o 
  -2 -10  13     1064.95     1258.65    112.77 o 
  -1 -10  13     1267.01     1182.61    163.91 o 
   0 -10  13      215.45      161.88     56.22 o 
   1 -10  13      498.69      657.25     80.69 o 
   2 -10  13      106.39      163.51     44.24 o 
   3 -10  13      771.06      796.94    102.85 o 
   4 -10  13      123.93      121.08     69.05 o 
   5 -10  13      919.73      953.54    142.12 o 
   6 -10  13      106.91       74.13     41.94 o 
   7 -10  13      626.32      665.48     84.07 o 
   8 -10  13       20.81       16.62     45.37 o 
  -6  -9  13       71.79      112.74     47.36 o 
  -5  -9  13      919.97      809.09     98.83 o 
  -4  -9  13      108.12      122.67     48.74 o 
  -3  -9  13      956.57      846.50     93.80 o 
  -2  -9  13      852.13     1091.71    223.89 o 
  -1  -9  13      315.48      334.33     60.55 o 
   0  -9  13     1610.04     1590.45    127.41 o 
   1  -9  13       43.13       52.13     80.13 o 
   2  -9  13      301.46      324.17     54.89 o 
   3  -9  13        9.57       91.93     64.04 o 
   4  -9  13      866.33      924.66    138.03 o 
   5  -9  13       36.05      119.50     67.07 o 
   6  -9  13      993.27      858.46     91.76 o 
   7  -9  13       59.63       29.11     39.45 o 
   8  -9  13      290.20      328.81     65.52 o 
  -7  -8  13      126.80      102.73     49.16 o 
  -6  -8  13      533.58      549.76    200.42 o 
  -5  -8  13      456.62      376.15     85.57 o 
  -4  -8  13      752.35      710.84     88.93 o 
  -3  -8  13      633.24      553.13    150.69 o 
  -2  -8  13      181.64      213.83     48.99 o 
  -1  -8  13     1332.69     1407.26    137.53 o 
   0  -8  13     1048.49     1153.07    109.18 o 
   1  -8  13     1452.25     1741.78    233.65 o 
   2  -8  13       61.18       83.60     37.79 o 
   3  -8  13      692.37      626.44    117.59 o 
   4  -8  13        0.35       18.86     56.85 o 
   5  -8  13      694.91      752.50    140.14 o 
   6  -8  13      177.32      133.73     48.25 o 
   7  -8  13      419.48      423.35     71.08 o 
   8  -8  13       57.71       89.81     41.44 o 
  -7  -7  13      347.56      238.45     64.09 o 
  -6  -7  13      325.64      260.56    113.30 o 
  -5  -7  13      360.72      340.95     95.10 o 
  -4  -7  13      326.14      391.79     89.10 o 
  -3  -7  13      253.30      301.76    133.61 o 
  -2  -7  13     1205.31     1114.41    139.35 o 
  -1  -7  13       13.60       32.64     32.86 o 
   0  -7  13      982.38     1100.04     90.41 o 
   1  -7  13       62.22      114.37     51.57 o 
   2  -7  13     1526.58     1345.21    165.33 o 
   3  -7  13       26.36       75.91     72.21 o 
   4  -7  13     1429.11     1380.03    169.82 o 
   5  -7  13        0.58       20.79     35.77 o 
   6  -7  13      262.85      276.25     58.79 o 
   7  -7  13      154.73      164.18     51.35 o 
   8  -7  13      382.78      400.44     74.28 o 
  -8  -6  13      269.60      441.96     78.62 o 
  -7  -6  13      463.23      426.12     76.01 o 
  -6  -6  13      232.30      287.04     88.01 o 
  -5  -6  13      474.88      472.04    106.14 o 
  -4  -6  13      336.65      286.16     68.32 o 
  -3  -6  13     1353.43     1204.40    100.43 o 
  -2  -6  13       38.73       32.38     30.33 o 
  -1  -6  13     1384.93     1413.21    178.55 o 
   0  -6  13      139.94      101.14     36.26 o 
   1  -6  13     1347.90     1371.56     93.07 o 
   2  -6  13        6.64      -13.65     46.63 o 
   3  -6  13     1140.21     1024.97    149.90 o 
   4  -6  13       40.97       63.75     42.47 o 
   5  -6  13      958.51      851.20     94.50 o 
   6  -6  13      205.22      258.20    133.84 o 
   7  -6  13      201.77      202.86     55.03 o 
   8  -6  13       88.16      102.39     46.78 o 
  -8  -5  13      727.87      734.14     99.73 o 
  -7  -5  13      164.80      259.27     59.98 o 
  -6  -5  13      893.16      955.75    110.46 o 
  -5  -5  13       94.82      115.24     40.35 o 
  -4  -5  13     1336.32     1176.94    103.77 o 
  -3  -5  13       20.65       36.62     30.12 o 
  -2  -5  13     1196.38     1065.27     92.55 o 
  -1  -5  13        2.84       44.78     30.93 o 
   0  -5  13     1402.55     1421.43     96.45 o 
   1  -5  13      163.05      118.51     68.39 o 
   3  -5  13      244.66      267.95     88.04 o 
   4  -5  13      503.83      432.21     71.33 o 
   5  -5  13      149.06       79.98     46.89 o 
   6  -5  13      191.52      169.46     56.14 o 
   7  -5  13      252.85      301.00     68.69 o 
  -8  -4  13       25.17       74.81     48.45 o 
  -7  -4  13      890.19      786.75     98.95 o 
  -6  -4  13      161.28      169.90     48.65 o 
  -5  -4  13      394.31      469.95     71.20 o 
  -4  -4  13        1.95        2.23     27.34 o 
  -3  -4  13     1590.67     1663.15    110.61 o 
  -2  -4  13        3.51       31.29     26.03 o 
  -1  -4  13     1185.79     1227.14     94.69 o 
   0  -4  13       44.04       51.64     46.03 o 
   1  -4  13      560.76      582.06    105.39 o 
   2  -4  13      540.91      300.99     78.61 o 
   3  -4  13      692.87      543.14     76.62 o 
   4  -4  13      237.61      272.28     62.14 o 
   5  -4  13      289.44      178.34     52.25 o 
   6  -4  13      176.88      226.94     62.16 o 
   7  -4  13      146.94       97.10     74.06 o 
  -8  -3  13      471.39      442.61     83.42 o 
  -7  -3  13       46.64       46.44     39.94 o 
  -6  -3  13     1362.06     1385.19    116.59 o 
  -5  -3  13       35.27       24.57     74.03 o 
  -4  -3  13      613.95      727.89     86.06 o 
  -3  -3  13        9.22       -4.73     30.37 o 
  -2  -3  13      937.57      887.12     86.29 o 
  -1  -3  13       73.84       80.72     36.46 o 
   0  -3  13     1097.91      911.93    133.28 o 
   1  -3  13      135.49       73.47     49.07 o 
   2  -3  13      188.67      268.15     76.63 o 
   3  -3  13      253.52      264.19     56.23 o 
   4  -3  13      165.86      181.72     53.98 o 
   5  -3  13      371.23      279.42     64.62 o 
   6  -3  13       55.17        1.95     41.13 o 
  -8  -2  13        4.34        6.49     51.85 o 
  -7  -2  13      725.06      741.22    102.02 o 
  -6  -2  13       72.16       52.81     83.66 o 
  -5  -2  13      353.59      409.77     67.92 o 
  -4  -2  13      274.59      293.67     63.71 o 
  -3  -2  13      577.16      641.60     76.28 o 
  -2  -2  13      305.41      296.78     52.29 o 
  -1  -2  13      605.51      656.25    116.33 o 
   0  -2  13      677.18      740.47    121.81 o 
   1  -2  13      211.50      182.41     65.62 o 
   2  -2  13      529.11      566.64     78.20 o 
   3  -2  13      129.24       92.91     44.42 o 
   4  -2  13      118.39      152.67     53.79 o 
   5  -2  13       45.62       56.96     49.56 o 
   6  -2  13      231.95      170.41     83.29 o 
  -8  -1  13     1191.04     1129.03    173.31 o 
  -7  -1  13       24.06       73.77     46.73 o 
  -6  -1  13      686.94      770.44     93.98 o 
  -5  -1  13       23.20       33.13     34.09 o 
  -4  -1  13      711.17      739.51     85.73 o 
  -3  -1  13      213.87      261.76     52.84 o 
  -2  -1  13      844.18      967.26    139.55 o 
  -1  -1  13      458.62      691.66    116.66 o 
   0  -1  13      371.01      443.04     99.12 o 
   1  -1  13      553.85      676.23    122.86 o 
   2  -1  13      212.36      251.34     59.38 o 
   3  -1  13      250.34      263.67     64.79 o 
   4  -1  13      166.16      137.95     56.28 o 
   5  -1  13      158.51      125.29    117.59 o 
  -8   0  13       52.91       45.50     87.65 o 
  -7   0  13     1053.27     1277.56    126.74 o 
  -6   0  13      208.78      344.47     92.39 o 
  -5   0  13     1033.73     1311.79    114.76 o 
  -4   0  13      707.73      655.76     81.65 o 
  -3   0  13      498.34      517.36     70.12 o 
  -2   0  13       41.91       67.53     61.99 o 
  -1   0  13      247.85      230.03     74.79 o 
   0   0  13      334.17      388.76     89.36 o 
   1   0  13      179.71      252.52     78.41 o 
   2   0  13      519.31      502.33     77.92 o 
   3   0  13       65.40      106.92     51.75 o 
   4   0  13      452.59      439.21     83.58 o 
  -7   1  13       76.69      148.52     92.13 o 
  -6   1  13      444.38      695.23    134.73 o 
  -5   1  13      368.72      329.83     67.06 o 
  -4   1  13      156.38      243.46     56.38 o 
  -3   1  13      552.04      666.80    117.59 o 
  -2   1  13       98.14      133.74     64.37 o 
  -1   1  13      229.48      348.40     86.46 o 
   0   1  13      136.50      191.12     78.02 o 
   1   1  13      462.06      517.05     78.30 o 
   2   1  13       13.16       74.21     51.50 o 
   3   1  13      370.32      368.97     78.74 o 
  -7   2  13      621.68      682.10    152.60 o 
  -6   2  13      419.45      335.21    105.98 o 
  -5   2  13       90.24      173.18     76.50 o 
  -2   2  13      536.25      693.58    122.20 o 
  -1   2  13        0.65       90.68     67.27 o 
   0   2  13      547.56      730.11    127.87 o 
   1   2  13        3.91       83.96     50.58 o 
   2 -15  14      774.96     1128.90    172.06 o 
   3 -15  14       17.03       53.62     77.62 o 
   4 -15  14      557.01      443.83    119.50 o 
   0 -14  14        7.25       -6.00     78.61 o 
   1 -14  14      352.84      339.90    109.61 o 
   2 -14  14      197.66      283.58     90.28 o 
   3 -14  14      669.19      788.61    131.37 o 
   4 -14  14        0.17      112.51     60.94 o 
  -2 -13  14      303.87      421.79    107.40 o 
  -1 -13  14       31.87       45.28     53.62 o 
   0 -13  14      557.43      691.42     96.91 o 
   1 -13  14        0.49      106.44     68.85 o 
   2 -13  14      659.64      833.39    133.48 o 
   3 -13  14        0.00       63.71     46.36 o 
   4 -13  14      481.28      601.58    106.70 o 
  -3 -12  14      649.39      710.69     98.98 o 
  -2 -12  14       20.85       90.40     59.48 o 
  -1 -12  14      646.70      762.99    100.17 o 
   0 -12  14        3.37       18.18     40.23 o 
   1 -12  14      583.26      743.74     91.95 o 
   2 -12  14        7.46       67.95     44.10 o 
   3 -12  14      826.79      893.32     92.84 o 
  -4 -11  14      894.55      773.26     99.33 o 
  -3 -11  14       74.58      139.77     54.48 o 
  -2 -11  14      933.22     1104.34    178.69 o 
  -1 -11  14       27.90      132.80     52.05 o 
   0 -11  14      982.93     1060.13    104.75 o 
   1 -11  14       75.63       41.59     35.26 o 
   2 -11  14     1326.46     1401.70    120.42 o 
   3 -11  14       50.16       99.59     38.82 o 
   4 -11  14      873.95      990.67    154.71 o 
   5 -11  14      231.39      374.45    103.41 o 
  -5 -10  14      482.07      390.29    111.19 o 
  -4 -10  14       46.73      128.91     96.94 o 
  -3 -10  14      566.99      488.83     82.54 o 
  -2 -10  14        1.43      -23.11     38.59 o 
  -1 -10  14      980.25      919.93     99.52 o 
   0 -10  14       30.06       26.45     30.65 o 
   1 -10  14     1600.50     1723.07    116.45 o 
   2 -10  14      273.19      217.69     50.35 o 
   3 -10  14      449.78      459.20    107.10 o 
   4 -10  14      225.09      327.37     96.88 o 
   5 -10  14      422.72      290.70     87.45 o 
   6 -10  14      252.39      329.28     99.05 o 
   7 -10  14      136.96      171.53     55.13 o 
  -5  -9  14        4.97       -2.93     36.21 o 
  -4  -9  14      616.46      721.62    191.22 o 
  -3  -9  14       16.32       52.03     89.03 o 
  -2  -9  14     1054.07     1075.83    107.03 o 
  -1  -9  14      339.06      395.68     70.32 o 
   0  -9  14     1357.90     1455.20    214.03 o 
   1  -9  14       45.33       12.85     57.24 o 
   2  -9  14      198.22      226.47     51.42 o 
   3  -9  14      539.77      641.21    127.21 o 
   4  -9  14      396.27      504.57    112.97 o 
   5  -9  14      369.09      193.43     83.89 o 
   6  -9  14      153.03       -0.33     61.66 o 
   7  -9  14      341.35      324.40    101.43 o 
  -6  -8  14        2.68        1.41     38.11 o 
  -5  -8  14      960.68      880.15    103.21 o 
  -4  -8  14        6.50       24.21     36.42 o 
  -3  -8  14      922.05      808.97     92.85 o 
  -2  -8  14      203.89      288.60     58.30 o 
  -1  -8  14      153.62      254.34     55.30 o 
   0  -8  14      242.18      259.59     56.29 o 
   1  -8  14     1101.98     1031.69     92.32 o 
   2  -8  14      296.77      248.95     90.02 o 
   3  -8  14      539.45      536.29    115.01 o 
   4  -8  14      864.68      795.80    143.24 o 
   5  -8  14      224.78      370.50    106.90 o 
   6  -8  14      493.06      508.26     77.77 o 
   7  -8  14        2.35      -14.90     36.32 o 
  -6  -7  14      739.76      577.24     89.16 o 
  -5  -7  14      111.22       76.24     41.92 o 
  -4  -7  14      833.74      633.37    156.36 o 
  -3  -7  14      499.07      477.72     73.28 o 
  -2  -7  14      386.57      429.00     68.16 o 
  -1  -7  14      380.41      379.34     62.32 o 
   0  -7  14      189.63      212.91     49.76 o 
   1  -7  14      119.45      218.62     91.54 o 
   2  -7  14      463.60      433.28    107.36 o 
   3  -7  14      703.58      790.13    139.35 o 
   4  -7  14      210.43      135.33     77.29 o 
   5  -7  14      539.28      643.92    129.39 o 
   6  -7  14       27.40       17.22     40.02 o 
   7  -7  14      344.77      303.88     62.96 o 
  -7  -6  14      627.65      646.69    205.92 o 
  -6  -6  14      142.62      152.43    124.48 o 
  -5  -6  14      470.24      616.27     86.49 o 
  -4  -6  14      129.22      109.10     40.11 o 
  -3  -6  14      891.21      825.34    134.24 o 
  -2  -6  14      760.37      878.58    144.26 o 
  -1  -6  14      333.15      308.66     58.68 o 
   0  -6  14      183.50      206.89     51.45 o 
   1  -6  14      298.16      192.04     83.56 o 
   2  -6  14      480.21      424.24    106.44 o 
   3  -6  14      101.49      132.89     81.18 o 
   4  -6  14      305.64      406.83    110.27 o 
   5  -6  14      123.81       63.45     49.60 o 
   6  -6  14      319.06      331.24     68.67 o 
   7  -6  14        0.28       13.33     41.12 o 
  -7  -5  14      127.94      123.60     56.51 o 
  -6  -5  14      603.08      534.76     84.01 o 
  -5  -5  14      138.64      108.77     43.62 o 
  -4  -5  14      283.52      248.99     56.34 o 
  -3  -5  14      784.38      763.60    117.29 o 
  -2  -5  14      554.07      446.95     85.01 o 
  -1  -5  14      436.14      327.93     56.47 o 
   0  -5  14      365.74      318.86     87.38 o 
   1  -5  14     1107.21      814.33    130.97 o 
   2  -5  14       25.49       74.06     68.32 o 
   3  -5  14      469.12      499.82    121.67 o 
   4  -5  14       27.01       14.51     65.02 o 
   5  -5  14      443.83      430.07     74.01 o 
   6  -5  14        0.27       89.35     48.74 o 
  -7  -4  14      574.04      616.12     92.63 o 
  -6  -4  14      222.46      248.40     64.43 o 
  -5  -4  14      582.72      732.28     91.56 o 
  -4  -4  14      304.20      272.23     51.96 o 
  -3  -4  14      271.21      227.43     50.62 o 
  -2  -4  14      534.41      516.23     70.55 o 
  -1  -4  14      329.19      312.79     84.41 o 
   0  -4  14     1223.79      742.11    124.11 o 
   1  -4  14        8.94       44.45     43.86 o 
   2  -4  14      297.51      260.03     79.93 o 
   3  -4  14       20.26       35.35     49.00 o 
   4  -4  14      406.11      470.07     77.35 o 
   5  -4  14        0.13       10.45     38.51 o 
   6  -4  14      292.23      232.14     88.57 o 
  -7  -3  14      229.70      237.75     69.40 o 
  -6  -3  14      360.60      518.95     82.29 o 
  -5  -3  14      290.18      283.14     60.04 o 
  -4  -3  14      264.42      314.56     59.57 o 
  -3  -3  14      772.93      816.83    137.80 o 
  -2  -3  14       94.92      114.20     41.60 o 
  -1  -3  14      830.81      752.86    126.55 o 
   0  -3  14        9.52       30.34     48.27 o 
   1  -3  14      415.64      258.52     82.57 o 
   2  -3  14       61.52        2.24     59.75 o 
   3  -3  14      360.29      263.07     88.50 o 
   4  -3  14        0.75       65.79     49.07 o 
   5  -3  14      352.39      244.57     86.36 o 
  -7  -2  14      235.60      207.42     71.65 o 
  -6  -2  14      629.07      735.32     96.71 o 
  -5  -2  14       69.90      156.92     73.47 o 
  -4  -2  14     1079.64      927.44    157.45 o 
  -3  -2  14       26.99       71.24     35.10 o 
  -2  -2  14     1185.83     1406.28    178.06 o 
  -1  -2  14       21.39      -27.24     44.32 o 
   0  -2  14      819.73      707.23    125.90 o 
   1  -2  14        0.19       19.72     50.45 o 
   2  -2  14      467.04      514.66    125.04 o 
   3  -2  14      156.29      102.35     78.28 o 
   4  -2  14      194.18      212.19     89.69 o 
  -7  -1  14      744.78      939.96    171.93 o 
  -6  -1  14       37.77      115.09     58.71 o 
  -5  -1  14      488.42      697.08     90.06 o 
  -4  -1  14       68.53       36.98     38.21 o 
  -3  -1  14      685.82      767.04    130.25 o 
  -2  -1  14        0.72       24.53     55.53 o 
  -1  -1  14      582.12      606.26    115.28 o 
   0  -1  14        1.82       94.24     54.67 o 
   1  -1  14      685.36     1043.10    161.38 o 
   2  -1  14       78.85       85.86     70.37 o 
   3  -1  14      204.64      257.88     70.42 o 
  -6   0  14      397.34      551.46     88.09 o 
  -5   0  14       54.34      103.09     88.57 o 
  -4   0  14      614.08      791.96     94.76 o 
  -3   0  14        1.21       80.85     59.02 o 
  -2   0  14      249.97      381.71     96.68 o 
  -1   0  14       17.53      105.32     66.61 o 
   0   0  14      427.17      468.23    108.48 o 
   1   0  14       88.49      143.96     81.31 o 
   2   0  14      174.11      336.86    109.67 o 
  -6   1  14        0.70       76.37     83.82 o 
  -3   1  14     1112.45     1395.86    176.02 o 
  -2   1  14        0.83      156.50     74.52 o 
  -1   1  14      136.03      297.69     91.67 o 
   0   1  14      140.27      292.48     93.38 o 
   1   1  14      170.47      295.98    109.94 o 
   1 -14  15      444.74      621.36    129.65 o 
   2 -14  15      177.45       80.06     77.75 o 
   3 -14  15      150.64      205.03     83.89 o 
   4 -14  15      149.58      237.35     92.13 o 
  -1 -13  15       90.18      137.96     75.91 o 
   0 -13  15      459.76      450.02     83.55 o 
   1 -13  15      514.68      564.35    107.00 o 
   2 -13  15      239.73      305.54     87.38 o 
   3 -13  15      544.53      592.54    111.25 o 
  -2 -12  15      151.15      199.76     67.11 o 
  -1 -12  15      310.19      282.62     73.23 o 
   0 -12  15      347.46      292.14    120.98 o 
   1 -12  15      230.95      366.78     67.45 o 
   2 -12  15      835.56      811.91     95.52 o 
   3 -12  15      133.44      208.92     88.77 o 
   4 -12  15      750.67      827.19    143.50 o 
  -3 -11  15      115.95      177.69     64.69 o 
  -2 -11  15      431.07      529.68    121.44 o 
  -1 -11  15      258.59      441.29    104.96 o 
   0 -11  15      344.30      405.91     73.03 o 
   1 -11  15      239.72      295.64     81.87 o 
   2 -11  15      114.60      126.11     45.04 o 
   3 -11  15      303.82      477.79    115.28 o 
   4 -11  15       52.66       95.16     77.88 o 
   5 -11  15      590.41      667.53    131.57 o 
   6 -11  15        1.20      -30.86     58.63 o 
  -4 -10  15      301.02      254.93    100.51 o 
  -3 -10  15      238.97      305.02     71.17 o 
  -2 -10  15      386.54      361.46     69.77 o 
  -1 -10  15      187.48      141.72     48.80 o 
   0 -10  15      351.14      505.24     76.40 o 
   1 -10  15      850.53      827.95    159.83 o 
   2 -10  15      955.68     1199.93    172.19 o 
   3 -10  15        4.17      119.50     77.09 o 
   4 -10  15      427.43      516.97    115.01 o 
   5 -10  15       10.86      165.46     85.93 o 
   6 -10  15      288.40      573.02    121.61 o 
  -4  -9  15      155.69       90.80     52.39 o 
  -3  -9  15      344.04      340.90     73.57 o 
  -2  -9  15       69.03       42.92     40.49 o 
  -1  -9  15      338.74      267.22     56.67 o 
   0  -9  15        6.73       61.57     35.96 o 
   1  -9  15     1302.34     1194.96    128.57 o 
   2  -9  15       64.00       35.35     65.09 o 
   3  -9  15      770.18      625.39    132.29 o 
   4  -9  15       20.98       67.46     65.82 o 
   5  -9  15      362.05      385.07    107.69 o 
   6  -9  15       33.59       17.28     63.84 o 
  -5  -8  15      284.06      234.37    106.24 o 
  -4  -8  15      498.30      513.45    127.84 o 
  -3  -8  15       89.18      162.68     51.80 o 
  -2  -8  15      508.51      500.03     74.92 o 
  -1  -8  15       19.03       79.17     35.62 o 
   0  -8  15      652.48      522.19    143.60 o 
   1  -8  15        7.85       64.96     71.75 o 
   2  -8  15      242.82      218.95     87.65 o 
   3  -8  15        0.94      119.37     73.47 o 
   4  -8  15      866.41     1149.34    171.79 o 
   5  -8  15       49.22      112.64     81.97 o 
   6  -8  15      432.87      600.19    127.68 o 
  -5  -7  15     1128.28     1268.51    173.05 o 
  -4  -7  15        5.06       73.67     45.92 o 
  -3  -7  15      926.67      910.93     99.05 o 
  -2  -7  15        4.26       -0.18     30.99 o 
  -1  -7  15      636.57      637.78    155.24 o 
   0  -7  15       37.66      102.55     66.54 o 
   1  -7  15      587.57      351.77    103.67 o 
   2  -7  15       21.29       60.47     58.17 o 
   3  -7  15      431.46      378.28    110.79 o 
   4  -7  15       55.61       31.33     72.35 o 
   5  -7  15      391.62      383.16    107.43 o 
   6  -7  15       68.33       95.36     73.33 o 
  -6  -6  15      794.38      608.49     95.95 o 
  -5  -6  15        1.27        7.16     41.74 o 
  -4  -6  15      489.37      524.88     82.67 o 
  -3  -6  15        2.29       41.65     33.65 o 
  -2  -6  15      993.00      803.19    115.81 o 
  -1  -6  15       57.36       58.42     43.13 o 
   0  -6  15      369.98      195.34     84.68 o 
   1  -6  15       81.86       77.82     61.99 o 
   2  -6  15      381.60      333.50     95.56 o 
   3  -6  15      156.11      218.75     94.64 o 
   4  -6  15      113.88       82.96     77.95 o 
   5  -6  15      143.57      135.39     80.59 o 
  -6  -5  15        4.22      -16.70     51.52 o 
  -5  -5  15      725.12      768.39    228.94 o 
  -4  -5  15        0.01       13.18     34.44 o 
  -3  -5  15      576.36      481.89     73.19 o 
  -2  -5  15       12.38       61.23     35.50 o 
  -1  -5  15      647.01      518.62    108.95 o 
   0  -5  15       47.20      198.57     74.19 o 
   1  -5  15      481.88      467.18    104.07 o 
   2  -5  15      133.56      116.66     76.37 o 
   3  -5  15      199.54      165.13     84.08 o 
   4  -5  15      147.51      352.10     99.38 o 
  -6  -4  15      502.36      596.64     95.76 o 
  -5  -4  15        0.10       16.57     42.59 o 
  -4  -4  15      497.66      466.61     75.65 o 
  -3  -4  15      139.31      130.77     44.87 o 
  -2  -4  15      536.25      644.21     80.04 o 
  -1  -4  15      117.10       81.64     64.56 o 
   0  -4  15      381.19      262.28     79.01 o 
   1  -4  15      230.85      215.65     83.09 o 
   2  -4  15      117.61      109.28     75.38 o 
   3  -4  15      197.49      166.26     85.21 o 
   4  -4  15       83.57       76.04     79.73 o 
  -6  -3  15       21.77       62.69     58.28 o 
  -5  -3  15      290.72      340.56     72.58 o 
  -4  -3  15        3.09       54.83     42.66 o 
  -3  -3  15      818.62      818.10     92.60 o 
  -2  -3  15      469.71      517.50    118.64 o 
  -1  -3  15      154.86      201.08     85.01 o 
   0  -3  15      463.25      437.50    106.97 o 
   1  -3  15      259.83      206.15     85.34 o 
   2  -3  15      186.58      219.08     98.33 o 
   3  -3  15       11.53      -17.61     73.14 o 
  -6  -2  15      548.63      638.88    104.88 o 
  -5  -2  15       49.30      138.32     66.28 o 
  -4  -2  15     1044.42     1183.39    115.41 o 
  -3  -2  15      377.86      388.96    107.89 o 
  -2  -2  15      283.07      321.89    103.87 o 
  -1  -2  15      358.32      406.77    113.04 o 
   0  -2  15      178.46      196.26     92.99 o 
   1  -2  15      337.47      261.75    101.63 o 
   2  -2  15      136.42      181.16     99.65 o 
  -5  -1  15      445.56      466.92     87.01 o 
  -4  -1  15      308.17      307.19    102.55 o 
  -3  -1  15      191.00      314.84    105.58 o 
  -2  -1  15      218.20      165.46     84.55 o 
  -1  -1  15      100.14      223.23     94.24 o 
   0  -1  15      215.73      328.82    105.91 o 
   1  -1  15       74.20       38.12     85.53 o 
  -4   0  15      118.32      170.67     94.64 o 
  -2   0  15      252.93      200.68     96.42 o 
  -1   0  15      240.79      377.88    117.12 o 
   2 -13  16        9.78        2.76     92.82 o 
  -1 -12  16        0.40       -9.10     45.46 o 
   0 -12  16      548.16      536.32     89.73 o 
   1 -12  16       11.78       21.98     56.42 o 
   2 -12  16      795.53      681.79    171.37 o 
   3 -12  16      101.98      179.58     88.63 o 
   4 -12  16      523.90      775.42    141.92 o 
  -2 -11  16        3.05       42.15     48.21 o 
  -1 -11  16      506.01      597.93     93.15 o 
   0 -11  16       25.27       34.61     36.85 o 
   1 -11  16      250.77      308.60     62.40 o 
   2 -11  16      226.20      264.19    100.83 o 
   3 -11  16      185.64      119.04     79.80 o 
   4 -11  16      182.72      229.30     94.90 o 
  -3 -10  16       19.24       50.41     49.26 o 
  -2 -10  16      477.70      427.60    105.02 o 
  -1 -10  16       99.30      107.17     45.96 o 
   0 -10  16      193.24      247.15     58.70 o 
   1 -10  16       50.32      153.26     81.97 o 
   2 -10  16      546.96      635.94    134.93 o 
   3 -10  16      189.70      245.13    102.75 o 
   4 -10  16       53.84      164.54     77.16 o 
   5 -10  16      197.90      310.29     93.65 o 
  -3  -9  16      525.87      585.57     90.02 o 
  -2  -9  16      123.16      140.04     52.82 o 
  -1  -9  16      227.62      236.10     54.24 o 
   0  -9  16      170.49      168.93     48.17 o 
   1  -9  16      381.12      261.75     98.13 o 
   2  -9  16      176.21      152.21     76.90 o 
   3  -9  16      134.25      174.04     84.22 o 
   4  -9  16      232.22      363.11    118.64 o 
   5  -9  16       92.05       90.02     74.13 o 
  -4  -8  16      271.63      247.06     67.47 o 
  -3  -8  16      107.08      152.86     61.76 o 
  -2  -8  16      329.24      260.55     58.54 o 
  -1  -8  16      201.87      144.14     60.24 o 
   0  -8  16      142.90       65.22     60.94 o 
   1  -8  16      969.89      973.07    158.80 o 
   2  -8  16       53.29      101.43     65.75 o 
   3  -8  16       68.77      171.66     89.03 o 
   4  -8  16      116.12       58.10     76.17 o 
  -4  -7  16      194.22      130.91     59.83 o 
  -3  -7  16      486.24      378.29     74.74 o 
  -2  -7  16      306.96      314.40     65.50 o 
  -1  -7  16      240.96      277.91     78.02 o 
   0  -7  16      430.69      336.01     97.60 o 
   1  -7  16      110.13      134.80     70.43 o 
   2  -7  16      444.59      346.49     99.71 o 
   3  -7  16        5.14       55.66     73.47 o 
   4  -7  16      214.50      264.98     91.80 o 
  -5  -6  16      270.99      351.37    113.36 o 
  -4  -6  16      353.37      358.03    156.07 o 
  -3  -6  16      474.89      492.55    112.01 o 
  -2  -6  16      143.30      179.53     67.56 o 
  -1  -6  16      376.50      226.14     86.06 o 
   0  -6  16       93.01      100.04     65.82 o 
   1  -6  16      572.76      377.22    102.02 o 
   2  -6  16        9.92       26.58     60.47 o 
   3  -6  16      394.27      258.25    101.49 o 
  -5  -5  16      227.90      271.11    105.12 o 
  -4  -5  16      244.56      330.40     74.69 o 
  -3  -5  16       69.93      105.35     49.70 o 
  -2  -5  16      469.04      341.48    104.53 o 
  -1  -5  16       68.89       25.46     58.10 o 
   0  -5  16      291.35      237.61     84.02 o 
   1  -5  16       10.73       56.45     70.70 o 
   2  -5  16      275.21      162.96     97.93 o 
  -4  -4  16      171.73      171.82     59.98 o 
  -3  -4  16      366.50      437.14    106.84 o 
  -2  -4  16        2.54        6.40     66.74 o 
  -1  -4  16      349.56      347.28    108.02 o 
   0  -4  16        1.66       72.94     73.53 o 
   1  -4  16      394.25      527.85    130.51 o 
   2  -4  16        1.44       51.57     81.12 o 
  -4  -3  16      325.49      537.25     87.83 o 
  -3  -3  16        3.87      -45.24     74.59 o 
  -2  -3  16      436.37      444.36    127.41 o 
  -1  -3  16        2.54       54.14     69.31 o 
   0  -3  16      463.45      508.46    128.07 o 
   1  -3  16       24.67       81.45     82.50 o 
  -3  -2  16      322.45      402.28    118.11 o 
  -2  -2  16        0.27       46.56     81.38 o 
  -1  -2  16      337.96      481.03    129.52 o 
   0 -10  17        0.13       -3.30     56.25 o 
   1 -10  17      434.73      496.13    122.40 o 
   2 -10  17       26.42      183.27     84.88 o 
  -1  -9  17        0.55       48.74     55.26 o 
   0  -9  17      249.16      156.17     81.45 o 
   1  -9  17      133.30       25.32     62.65 o 
   2  -9  17      473.20      375.77    103.01 o 
  -2  -8  17        1.63      199.56     77.03 o 
  -1  -8  17      435.93      375.31    107.10 o 
   0  -8  17       19.98       -3.56     54.28 o 
   1  -8  17      310.27      195.34     80.19 o 
  -2  -7  17      456.44      554.95    111.91 o 
  -1  -7  17       22.47       -2.97     50.65 o 
   0  -7  17      319.81      233.65     87.45 o 
                                                 
